# Supplementary material for: Hepatic Transcriptome Analysis Reveals Genes, Polymorphisms, and Molecules Related to Lamb Tenderness
Source: Animals (Basel). 2023 Feb 15;13(4):674. doi: 10.3390/ani13040674 (PMC9951696; doi:10.3390/ani13040674)
Supplement: Supplementary file 1 [file animals-13-00674-s001.zip]

Archive with 9 entries (8 files):
- Supplementary Files New/
- Supplementary Files New/Figure S1 - Garut composite sheep (GCS) mating scheme.tif
- Supplementary Files New/Table S1- Differentially expressed hepatic genes in Garut composite sheep with divergent meat tenderness.xlsx
- Supplementary Files New/Table S2 - Top 30 up and down regulated hepatic genes obtained from sheep with high and low meat tenderness.xlsx
- Supplementary Files New/Table S3 - List of seed genes for PPI network.xls
- Supplementary Files New/Table S4 - List of seed genes for co-expression network.xls
- Supplementary Files New/Table S5 - Total SNPs detected by RNA-Seq in hepatic genes in Garut composite sheep divergent meat tenderness.xlsx
- Supplementary Files New/Table S6 - Polymorphisms detected in the highly polymorphic hepatic DEGs..xlsx
- Supplementary Files New/Table S7 - Genotype, allele frequencies and the chi-square test of selected SNPs validated using RFLP.xlsx
