# Supplementary material for: Hepatic Transcriptome Analysis Reveals Genes, Polymorphisms, and Molecules Related to Lamb Tenderness
Source: Animals (Basel). 2023 Feb 15;13(4):674. doi: 10.3390/ani13040674 (PMC9951696; doi:10.3390/ani13040674)
Supplement: Supplementary file 1 [file animals-13-00674-s001.zip › Supplementary Files New/Table S1- Differentially expressed hepatic genes in Garut composite sheep with divergent meat tenderness.xlsx]

## Sheet: fc1.5 & raw.p
gene	Type	Gene_ID	Gene_Symbol	Protein_ID	Description	baseMean	baseMeanA	baseMeanB	foldChange	log2FoldChange	Low/High.raw.pval	Low/High.adj.pval	Low/High.fc	log2baseMean	log2baseMeanA	log2baseMeanB	LN.MeanA	LN.MeanB	N_SU906	N_SU909	N_SU915	N_SU922	N_SU928	N_SU930	N_SU948	N_SU950	N_SU951	N_SU962	LN_SU906	LN_SU909	LN_SU915	LN_SU922	LN_SU928	LN_SU930	LN_SU948	LN_SU950	LN_SU951	LN_SU962	SU906_Count	SU909_Count	SU915_Count	SU922_Count	SU928_Count	SU930_Count	SU948_Count	SU950_Count	SU951_Count	SU962_Count
gene4782	protein_coding	101116549	CATSPER4	XP_014949159.1	cation channel, sperm associated 4	786.175	214.173	1358.18	6.3415	2.66482	0.00206892	1	6.3415	9.61871	7.74263	10.4075	5.82658	9.4061	21.2726	1613.04	945.532	2414.87	14.642	20.5346	1082.82	44.5459	1659.63	44.8724	4.41092	10.6556	9.88498	11.2377	3.87204	4.35999	10.0806	5.47722	10.6966	5.48776	22	1445	964	2517	14	19	1141	44	1963	46
gene10772	protein_coding	101118447	LOC101118447	XP_004009925.1	UDP-glucuronosyltransferase 2B31-like	688.675	194.504	1182.85	6.08135	2.60439	0.00973982	1	6.08136	9.42768	7.60365	10.208	7.19192	9.68476	308.452	603.913	92.1992	2055.08	419.389	198.862	2425.66	61.7567	630.711	90.7203	8.2689	9.2382	6.52668	11.005	8.71215	7.63562	11.2442	5.94852	9.30084	6.50335	319	541	94	2142	401	184	2556	61	746	93
gene22688	protein_coding	101109395	GRIP2	XP_014957660.1	glutamate receptor interacting protein 2	17.099	5.50599	28.692	5.21105	2.38158	0.0193838	1	5.21105	4.09584	2.461	4.84258	2.08429	3.99997	13.5371	31.2561	1.96168	5.75654	2.09172	2.16154	56.9403	5.06203	47.3456	4.87744	3.75885	4.96607	0.972093	2.5252	1.06469	1.11206	5.83138	2.33972	5.56516	2.28612	14	28	2	6	2	2	60	5	56	5
gene6171	protein_coding	101123622	GLIPR1L2	XP_014950028.1	GLI pathogenesis-related 1 like 2	4.46312	1.60413	7.32212	4.56455	2.19047	0.0461101	1	4.56455	2.15805	0.681789	2.87226	0.594051	2.73852	0.966936	12.2792	1.96168	3.83769	2.09172	9.72693	5.69403	2.02481	5.07274	0.975487	-0.048508	3.61814	0.972093	1.94024	1.06469	3.28198	2.50945	1.01779	2.34277	-0.0358056	1	11	2	4	2	9	6	2	6	1
gene3395	protein_coding	101113046	PRUNE2	XP_011977881.1	protein prune homolog 2	239.916	95.6458	384.186	4.01676	2.00603	0.0370496	1	4.01676	7.90639	6.57963	8.58566	6.23111	7.74925	29.0081	60.2797	81.4099	39.3364	50.2012	368.543	723.142	229.816	729.63	87.7938	4.85838	5.9136	6.34713	5.29779	5.64965	8.52569	9.49814	7.84434	9.51102	6.45605	30	54	83	41	48	341	762	227	863	90
gene11405	V_segment	106990549	LOC106990549		T-cell receptor alpha chain V region HPB-MLT-like	23.7921	9.4965	38.0877	4.01071	2.00386	9.05115e-05	0.582864	4.01071	4.57241	3.2474	5.25125	2.89837	5.14663	11.6032	44.6516	1.96168	23.0262	7.32101	21.6154	43.6542	7.08684	57.4911	19.5097	3.53645	5.48064	0.972093	4.5252	2.87204	4.43399	5.44805	2.82514	5.84527	4.28612	12	40	2	24	7	20	46	7	68	20
id257709						23.7921	9.4965	38.0877	4.01071	2.00386	9.05115e-05	0.582864	4.01071	4.57241	3.2474	5.25125	2.89837	5.14663	11.6032	44.6516	1.96168	23.0262	7.32101	21.6154	43.6542	7.08684	57.4911	19.5097	3.53645	5.48064	0.972093	4.5252	2.87204	4.43399	5.44805	2.82514	5.84527	4.28612	12	40	2	24	7	20	46	7	68	20
gene9964	protein_coding	105606703	SPINK13	XP_014951608.1	serine peptidase inhibitor, Kazal type 13 (putative)	8.4926	3.42064	13.5646	3.9655	1.9875	0.0120537	1	3.9655	3.08621	1.77427	3.76177	1.5065	3.45184	2.90081	18.9769	2.94253	11.5131	7.32101	12.9692	21.8271	1.01241	2.53637	2.92646	1.53645	4.24617	1.55706	3.5252	2.87204	3.69702	4.44805	0.0177875	1.34277	1.54916	3	17	3	12	7	12	23	1	3	3
gene21259	protein_coding	101114215	LOC101114215	XP_014957229.1	low affinity sodium-glucose cotransporter-like	8.38102	3.57293	13.1891	3.6914	1.88417	0.0137477	1	3.6914	3.06713	1.83711	3.72128	1.75681	3.46206	4.83468	15.6281	4.90421	4.79711	3.13758	5.40385	18.9801	3.03722	21.1364	1.95097	2.27342	3.96607	2.29402	2.26217	1.64965	2.43399	4.24642	1.60275	4.40166	0.964194	5	14	5	5	3	5	20	3	25	2
gene12544	protein_coding	101123562	SIM1	XP_004011296.1	single-minded family bHLH transcription factor 1	6.52314	2.8454	10.2009	3.58504	1.84199	0.033529	1	3.58505	2.70557	1.50863	3.35062	0.975429	2.80112	0.966936	5.58145	0.980842	22.0667	5.22929	1.08077	10.4391	6.07443	11.8364	0.975487	-0.048508	2.48064	-0.0279067	4.4638	2.38662	0.11206	3.38392	2.60275	3.56516	-0.0358056	1	5	1	23	5	1	11	6	14	1
gene16954	protein_coding	101114799	LOC101114799	XP_012044186.1	LOW QUALITY PROTEIN: tyrosine-protein phosphatase non-receptor type substrate 1-like	98.1546	43.2601	153.049	3.53788	1.82289	0.00311535	1	3.53788	6.61698	5.43496	7.25785	4.84787	7.04587	116.032	48.0005	8.82758	97.8611	47.0637	241.012	174.617	13.1613	203.755	31.2156	6.85838	5.58498	3.14202	6.61266	5.55654	7.91296	7.44805	3.71823	7.67069	4.96419	120	43	9	102	45	223	184	13	241	32
gene3397	lncRNA	105607801	LOC105607801		uncharacterized LOC105607801	39.3424	17.6875	60.9973	3.44861	1.78601	0.0154668	1	3.44861	5.29801	4.14466	5.93067	3.93529	5.61507	9.66936	23.4421	8.82758	23.9856	12.5503	44.3116	102.493	22.2729	110.755	35.1175	3.27342	4.55103	3.14202	4.5841	3.64965	5.46961	6.67938	4.47722	6.79123	5.13412	10	21	9	25	12	41	108	22	131	36
gene10638	protein_coding	101120083	YIPF7	XP_012035283.1	protein YIPF7	111.022	50.8789	171.166	3.36418	1.75025	0.0338229	1	3.36418	6.79471	5.669	7.41925	3.78655	6.87753	10.6363	160.746	5.88506	291.665	224.86	12.9692	161.331	9.11165	229.119	3.90195	3.41092	7.32864	2.55706	8.18817	7.81288	3.69702	7.33388	3.18771	7.83995	1.96419	11	144	6	304	215	12	170	9	271	4
gene8592	pseudogene	106990159	LOC106990159			42.7355	19.6089	65.8622	3.35879	1.74794	0.0346697	1	3.35879	5.41736	4.29344	6.04138	3.93074	5.65602	8.70242	94.8846	10.7893	14.3913	7.32101	37.8269	135.708	27.3349	46.5001	43.8969	3.12142	6.5681	3.43152	3.84713	2.87204	5.24134	7.08436	4.77268	5.53916	5.45605	9	85	11	15	7	35	143	27	55	45
gene2036	lncRNA	105602202	LOC105602202		uncharacterized LOC105602202	20.2164	9.56417	30.8686	3.22753	1.69043	0.00164513	1	3.22753	4.33745	3.25764	4.94807	2.73236	4.85852	20.3056	14.5118	1.96168	31.661	15.6879	44.3116	35.1132	3.03722	28.7455	6.82841	4.34381	3.85915	0.972093	4.98463	3.97158	5.46961	5.13394	1.60275	4.84527	2.77155	21	13	2	33	15	41	37	3	34	7
gene28385	protein_coding	101120148	DQA	NP_001295511.1	SLA class II histocompatibility antigen, DQ haplotype D alpha chain	437.463	210.89	664.037	3.14874	1.65477	0.0222508	1	3.14874	8.77302	7.72035	9.37512	7.11965	8.99331	120.867	704.379	307.004	919.127	271.923	162.115	256.231	15.1861	1278.33	339.469	6.91728	9.46021	8.26211	9.84412	8.08706	7.34088	8.0013	3.92468	10.32	8.40714	125	631	313	958	260	150	270	15	1512	348
gene7455	protein_coding	101116562	CACNA1C	XP_014950491.1	calcium channel, voltage-dependent, L type, alpha 1C subunit	50.5002	24.3738	76.6266	3.14381	1.65251	0.00088489	1	3.14381	5.65822	4.60726	6.25977	4.50017	6.12151	16.4379	122.792	43.1571	78.6727	15.6879	33.5039	94.9005	20.2481	53.2638	26.3381	4.03895	6.94007	5.43152	6.29779	3.97158	5.06626	6.56834	4.33972	5.73508	4.71908	17	110	44	82	15	31	100	20	63	27
gene5987	lncRNA	105614664	LOC105614664		uncharacterized LOC105614664	8.67983	4.24786	13.1118	3.08669	1.62606	0.0273983	1	3.08669	3.11767	2.08674	3.71279	1.77543	3.636	3.86774	12.2792	1.96168	14.3913	10.4586	6.48462	18.0311	2.02481	14.3728	2.92646	1.95149	3.61814	0.972093	3.84713	3.38662	2.69702	4.17242	1.01779	3.84527	1.54916	4	11	2	15	10	6	19	2	17	3
gene6239	lncRNA	105610274	LOC105610274		uncharacterized LOC105610274	41.8417	20.7357	62.9477	3.03571	1.60203	0.0396385	1	3.03571	5.38687	4.37405	5.97608	3.54211	5.62773	44.4791	97.1172	1.96168	119.928	36.6051	15.1308	36.0622	4.04962	46.5001	16.5833	5.47505	6.60166	0.972093	6.90602	5.19397	3.91941	5.17242	2.01779	5.53916	4.05166	46	87	2	125	35	14	38	4	55	17
gene18702	protein_coding	101118891	CACNG6	XP_004015463.1	calcium channel, voltage-dependent, gamma subunit 6	11.1882	5.5544	16.8219	3.02858	1.59864	0.0410786	1	3.02858	3.4839	2.47363	4.07227	2.26202	3.40268	1.93387	27.9073	7.84674	10.5536	3.13758	1.08077	13.2861	6.07443	31.2819	8.77938	0.951492	4.80257	2.97209	3.39967	1.64965	0.11206	3.73184	2.60275	4.96726	3.13412	2	25	8	11	3	1	14	6	37	9
gene24166	protein_coding	105604082	LOC105604082	XP_011957346.1	LOW QUALITY PROTEIN: uncharacterized protein LOC105604082	74.8794	38.7447	111.014	2.86527	1.51867	0.014804	1	2.86527	6.2265	5.27593	6.7946	4.09763	6.62807	0.966936	50.233	16.6743	184.209	120.274	61.6039	142.351	32.397	116.673	23.4117	-0.048508	5.65057	4.05956	7.5252	6.91018	5.94495	7.15331	5.01779	6.86633	4.54916	1	45	17	192	115	57	150	32	138	24
gene29049	pseudogene	101106752	LOC101106752			13.6758	7.36886	19.9828	2.71179	1.43924	0.0341437	1	2.71179	3.77356	2.88144	4.32069	2.00941	4.03166	0.966936	27.9073	0.980842	9.59423	6.27515	5.40385	26.5722	9.11165	30.4365	19.5097	-0.048508	4.80257	-0.0279067	3.26217	2.64965	2.43399	4.73184	3.18771	4.92773	4.28612	1	25	1	10	6	5	28	9	36	20
gene28861	protein_coding	101112384	LOC101112384	XP_004022994.3	cytochrome P450 2D14-like	14720	7964.12	21475.8	2.69657	1.43112	3.45284e-06	0.0667055	2.69657	13.8455	12.9593	14.3904	12.6453	14.3595	13577.7	19864.4	2031.33	22463	9423.19	21159.3	15096.8	11021	28795.4	3767.33	13.729	14.2779	10.9882	14.4553	13.202	14.369	13.882	13.428	14.8136	11.8793	14042	17795	2071	23413	9010	19578	15908	10886	34059	3862
gene3677	protein_coding	101114933	SCARA5	XP_004004485.1	scavenger receptor class A member 5	76.6021	41.7655	111.439	2.6682	1.41586	0.0171213	1	2.6682	6.25931	5.38424	6.80011	5.16694	6.54122	21.2726	34.605	40.2145	122.806	17.7796	57.2808	194.546	48.5955	147.955	80.9654	4.41092	5.11291	5.32965	6.94024	4.15215	5.83998	7.60397	5.60275	7.20901	6.33923	22	31	41	128	17	53	205	48	175	83
gene8405	protein_coding	101110836	CLEC2L	XP_014950889.1	C-type lectin domain family 2 member L	68.2093	37.2097	99.2089	2.66621	1.41479	0.0153031	1	2.66621	6.0919	5.21761	6.6324	4.85622	6.47724	71.5533	82.6055	60.8122	184.209	14.642	49.7154	64.5324	27.3349	114.982	11.7058	6.16095	6.36817	5.92629	7.5252	3.87204	5.63562	6.01195	4.77268	6.84527	3.54916	74	74	62	192	14	46	68	27	136	12
gene20497	protein_coding	101104179	DNAH5	XP_011952549.1	dynein, axonemal, heavy chain 5	37.1109	20.3041	53.9177	2.6555	1.40898	0.0475942	1	2.6555	5.21377	4.3437	5.75269	4.06747	5.52934	4.83468	31.2561	23.5402	37.4175	24.0547	37.8269	37.9602	35.4342	125.128	13.6568	2.27342	4.96607	4.55706	5.22564	4.58825	5.24134	5.24642	5.14707	6.96726	3.77155	5	28	24	39	23	35	40	35	148	14
gene5334	protein_coding	101120647	LPIN1	NP_001267629.1	lipin 1	265.74	146.106	385.373	2.63762	1.39924	0.0085305	1	2.63762	8.05387	7.19087	8.59011	7.1592	8.32699	113.132	91.5358	147.126	407.755	207.08	314.504	693.723	128.576	419.347	134.617	6.82186	6.51626	7.20091	8.67156	7.69404	8.29693	9.43822	7.00647	8.712	7.07272	117	82	150	425	198	291	731	127	496	138
gene28460	protein_coding	101113398	LOC101113398	XP_014960641.1	collectin-43	313.192	172.375	454.009	2.63384	1.39717	0.0013941	1	2.63384	8.2909	7.42941	8.82658	7.32424	8.61863	262.04	466.609	174.59	603.477	213.355	113.481	581.74	86.0545	504.738	125.838	8.03364	8.86607	7.44783	9.23716	7.73711	6.8263	9.18423	6.42718	8.97939	6.97542	271	418	178	629	204	105	613	85	597	129
gene10556	protein_coding	101106686	SEL1L3	XP_004009799.2	protein sel-1 homolog 3	91.1689	50.3036	132.034	2.62475	1.39218	0.0188278	1	2.62475	6.51047	5.65259	7.04477	5.32215	6.68569	98.6274	151.815	61.7931	19.1885	10.4586	202.104	174.617	44.5459	112.446	36.093	6.62392	7.24617	5.94937	4.26217	3.38662	7.65895	7.44805	5.47722	6.81309	5.17365	102	136	63	20	10	187	184	44	133	37
gene708	protein_coding	101116002	LOC101116002	XP_004002208.1	epithelial chloride channel protein-like	73.6653	41.7362	105.594	2.53004	1.33916	0.0419263	1	2.53004	6.20291	5.38323	6.72239	4.94639	6.4734	33.8428	205.397	5.88506	52.7683	86.8063	38.9077	101.544	32.397	129.355	49.7498	5.08078	7.68227	2.55706	5.7216	6.43973	5.28198	6.66596	5.01779	7.01519	5.63662	35	184	6	55	83	36	107	32	153	51
gene13489	lncRNA	105609920	LOC105609920		uncharacterized LOC105609920	72.5541	41.4467	103.661	2.50108	1.32255	0.0344583	1	2.50108	6.18098	5.37319	6.69574	5.28363	6.43759	59.95	66.9774	52.9655	31.661	21.963	195.619	139.504	31.3846	84.5457	40.9704	5.90569	6.0656	5.72698	4.98463	4.45701	7.61191	7.12416	4.97198	6.40166	5.35651	62	60	54	33	21	181	147	31	100	42
gene5687	pseudogene	105613621	LOC105613621			44.5822	25.5563	63.6082	2.48894	1.31553	0.0122139	1	2.48894	5.4784	4.67561	5.99114	4.59845	5.78944	24.1734	107.164	38.2529	59.4842	13.5962	20.5346	83.5125	28.3474	47.3456	23.4117	4.59535	6.74367	5.2575	5.89444	3.76513	4.35999	6.38392	4.82514	5.56516	4.54916	25	96	39	62	13	19	88	28	56	24
gene6953	protein_coding	101114182	ALDH1L2	XP_004006738.1	aldehyde dehydrogenase 1 family member L2	127.468	73.1667	181.769	2.48431	1.31285	0.0402356	1	2.48431	6.99399	6.19312	7.50596	5.89238	7.23502	159.544	72.5589	20.5977	253.288	66.935	314.504	66.4304	46.5707	202.064	72.186	7.31781	6.18108	4.36441	7.98463	6.06469	8.29693	6.05377	5.54135	7.65867	6.17365	165	65	21	264	64	291	70	46	239	74
gene10111	lncRNA	105606744	LOC105606744		uncharacterized LOC105606744	231.353	133.283	329.422	2.4716	1.30544	0.000241157	1	2.4716	7.85395	7.05835	8.36379	6.80036	8.32898	78.3218	437.586	197.149	297.421	57.5222	381.512	298.937	74.918	231.655	258.504	6.29134	8.77342	7.62315	8.21636	5.84605	8.57558	8.2237	6.22724	7.85584	8.01404	81	392	201	310	55	353	315	74	274	265
gene16232	protein_coding	101120347	ANGPTL1	XP_004013880.1	angiopoietin like 1	13.3391	7.78851	18.8898	2.42534	1.27819	0.0380019	1	2.42534	3.73759	2.96135	4.23953	2.40941	4.20348	2.90081	14.5118	7.84674	13.4319	12.5503	22.6962	21.8271	1.01241	21.9819	14.6323	1.53645	3.85915	2.97209	3.74759	3.64965	4.50438	4.44805	0.0177875	4.45824	3.87109	3	13	8	14	12	21	23	1	26	15
gene10776	pseudogene	105613274	LOC105613274			425.54	250.826	600.254	2.39311	1.25889	0.00109866	1	2.39311	8.73315	7.97054	9.22943	7.83576	9.15105	422.551	607.262	148.107	481.63	341.996	340.442	931.923	161.985	640.011	179.49	8.72298	9.24617	7.2105	8.91178	8.41784	8.41127	9.86407	7.33972	9.32195	7.48776	437	544	151	502	327	315	982	160	757	184
gene7585	protein_coding	101105651	LOC101105651	XP_014950534.1	cytochrome P450 2D14	35704.7	21283.7	50125.8	2.35512	1.2358	0.0022852	1	2.35512	15.1238	14.3775	15.6133	14.1684	15.538	28687	75473.5	8734.4	43164.4	16841.5	44702.8	28457.8	39437.2	58830.3	12718.4	14.8081	16.2037	13.0925	15.3976	14.0397	15.4481	14.7965	15.2673	15.8443	13.6346	29668	67611	8905	44990	16103	41362	29987	38954	69584	13038
gene16955	protein_coding	106991510	LOC106991510	XP_014954954.1	LOW QUALITY PROTEIN: tyrosine-protein phosphatase non-receptor type substrate 1-like	26.8362	16.0861	37.5864	2.33658	1.2244	0.0415154	1	2.33658	4.74611	4.00774	5.23214	3.72716	4.95779	31.9089	8.93032	5.88506	29.7421	20.9172	67.0077	33.2152	7.08684	49.0365	14.6323	4.99589	3.15871	2.55706	4.89444	4.38662	6.06626	5.05377	2.82514	5.61578	3.87109	33	8	6	31	20	62	35	7	58	15
gene14189	protein_coding	101122120	LOC101122120	XP_012042044.2	LOW QUALITY PROTEIN: phosphatidylcholine transfer protein-like	38.33	22.9882	53.6718	2.33476	1.22327	0.0361929	1	2.33476	5.2604	4.52282	5.74609	4.44536	5.52966	37.7105	75.9077	22.5594	31.661	21.963	21.6154	97.7476	14.1737	41.4274	18.5343	5.23689	6.24617	4.49566	4.98463	4.45701	4.43399	6.61099	3.82514	5.37251	4.21212	39	68	23	33	21	20	103	14	49	19
gene10775	protein_coding	101123042	LOC101123042	XP_012035479.2	UDP-glucuronosyltransferase 2A1-like	751.631	450.835	1052.43	2.33439	1.22305	0.0010104	1	2.33439	9.55388	8.81646	10.0395	8.6168	9.97753	775.482	897.497	244.23	1072.63	702.817	631.17	1566.81	240.953	1094.02	290.695	9.59895	9.80976	7.9321	10.0669	9.45701	9.30188	10.6136	7.91261	10.0954	8.18336	802	804	249	1118	672	584	1651	238	1294	298
gene17848	protein_coding	101113262	LRRC36	XP_004015116.1	leucine rich repeat containing 36	24.3505	14.6242	34.0768	2.33016	1.22043	0.0134962	1	2.33016	4.60588	3.87029	5.09072	3.66797	4.86271	23.2065	26.791	6.8659	46.0523	12.5503	8.64616	39.8582	7.08684	49.0365	23.4117	4.53645	4.74367	2.77945	5.5252	3.64965	3.11206	5.31681	2.82514	5.61578	4.54916	24	24	7	48	12	8	42	7	58	24
gene13543	protein_coding	101109367	TP53INP1	XP_012039497.1	tumor protein p53 inducible nuclear protein 1	1980.06	1201.67	2758.45	2.29551	1.19881	0.00060607	1	2.29551	10.9513	10.2308	11.4296	10.0642	11.3489	1139.05	1318.34	482.575	3749.43	2008.05	2645.72	2951.41	814.987	3127.35	1563.71	10.1536	10.3645	8.91461	11.8725	10.9716	11.3694	11.5272	9.67063	11.6107	10.6108	1178	1181	492	3908	1920	2448	3110	805	3699	1603
gene221	pseudogene	105604595	LOC105604595			33.2924	20.3868	46.198	2.26607	1.18019	0.0260667	1	2.26607	5.05712	4.34956	5.52976	4.24489	5.33248	24.1734	16.7444	9.80842	85.3886	30.3299	35.6654	55.9913	15.1861	37.2001	22.4362	4.59535	4.0656	3.29402	6.41597	4.92267	5.15645	5.80713	3.92468	5.21724	4.48776	25	15	10	89	29	33	59	15	44	23
gene3992	protein_coding	101117821	ERICH2	XP_004004658.1	glutamate rich 2	34.5778	21.2929	47.8626	2.24781	1.16852	0.00741877	1	2.24781	5.11177	4.4123	5.58083	4.34327	5.53717	18.3718	36.8376	16.6743	44.1335	34.5133	42.15	73.0734	22.2729	43.1183	14.6323	4.19942	5.20311	4.05956	5.4638	5.10908	5.39746	6.19127	4.47722	5.43023	3.87109	19	33	17	46	33	39	77	22	51	15
gene16389	lncRNA	105609965	LOC105609965		uncharacterized LOC105609965	24.0353	14.8419	33.2288	2.23886	1.16277	0.0419255	1	2.23886	4.58709	3.8916	5.05436	3.83767	4.68261	10.6363	11.1629	15.6935	46.0523	21.963	8.64616	51.2463	15.1861	49.0365	10.7304	3.41092	3.48064	3.97209	5.5252	4.45701	3.11206	5.67938	3.92468	5.61578	3.42363	11	10	16	48	21	8	54	15	58	11
gene5410	protein_coding	443212	POMC	XP_012021372.1	proopiomelanocortin	24.635	15.3159	33.9541	2.21692	1.14856	0.0214169	1	2.21692	4.62264	3.93695	5.08551	3.72198	4.98954	21.2726	26.791	20.5977	58.5248	13.5962	36.7462	26.5722	17.2109	21.1364	3.90195	4.41092	4.74367	4.36441	5.87098	3.76513	5.19952	4.73184	4.10525	4.40166	1.96419	22	24	21	61	13	34	28	17	25	4
gene26275	protein_coding	101114078	KPNA7	XP_014959743.1	importin subunit alpha-8	63.2069	39.5752	86.8387	2.19427	1.13374	0.0262565	1	2.19427	5.98201	5.30652	6.44027	4.76995	6.31991	28.0411	54.6982	33.3486	135.279	4.18344	89.7039	44.6033	43.5335	109.909	88.7693	4.80947	5.77342	5.05956	7.07979	2.06469	6.4871	5.47908	5.44405	6.78017	6.47199	29	49	34	141	4	83	47	43	130	91
gene11111	protein_coding	101121779	REEP5	XP_014952182.1	receptor accessory protein 5	1270.47	798.387	1742.55	2.18259	1.12604	0.0087933	1	2.18259	10.3111	9.64094	10.767	9.53554	10.6684	563.724	1102.89	733.67	2894.58	679.808	1906.48	1094.2	544.674	1714.59	1470.06	9.13884	10.1071	9.51899	11.4991	9.40898	10.8967	10.0957	9.08925	10.7436	10.5217	583	988	748	3017	650	1764	1153	538	2028	1507
gene9409	protein_coding	101106165	MEGF10	XP_012033580.1	multiple EGF-like-domains 10	41.8123	26.4005	57.2242	2.16754	1.11606	0.036078	1	2.16754	5.38586	4.72249	5.83855	4.65492	5.59214	27.0742	70.3263	16.6743	101.699	18.8255	16.2115	37.0112	31.3846	60.8729	38.044	4.75885	6.13599	4.05956	6.66816	4.23461	4.01895	5.20989	4.97198	5.92773	5.2496	28	63	17	106	18	15	39	31	72	39
gene13750	protein_coding	101106088	LOC101106088	XP_014953462.1	guanylate cyclase soluble subunit beta-2-like	29.401	18.6487	40.1533	2.15314	1.10644	0.0180151	1	2.15314	4.87779	4.221	5.32745	4.04161	5.31938	7.73549	48.0005	9.80842	39.3364	25.1006	38.9077	39.8582	23.2853	34.6638	27.3136	2.95149	5.58498	3.29402	5.29779	4.64965	5.28198	5.31681	4.54135	5.11536	4.77155	8	43	10	41	24	36	42	23	41	28
gene6967	protein_coding	443263	CRY1	NP_001123207.1	cryptochrome circadian clock 1	177.216	112.424	242.009	2.15265	1.10611	0.0024992	1	2.15265	7.46937	6.8128	7.91892	6.70217	7.84439	82.1895	139.536	92.1992	200.519	131.778	229.123	372.01	63.7816	268.855	192.171	6.36088	7.1245	6.52668	7.6476	7.04197	7.83998	8.5392	5.99507	8.07069	7.58625	85	125	94	209	126	212	392	63	318	197
gene17443	lncRNA	105611432	LOC105611432		uncharacterized LOC105611432	32.6785	20.8132	44.5438	2.14017	1.09773	0.0140097	1	2.14017	5.03027	4.37942	5.47715	4.34629	5.42309	21.2726	49.1168	16.6743	65.2408	28.2382	29.1808	36.0622	22.2729	43.1183	15.6078	4.41092	5.61814	4.05956	6.0277	4.81958	4.86695	5.17242	4.47722	5.43023	3.96419	22	44	17	68	27	27	38	22	51	16
gene28859	protein_coding	101111868	TCEANC	XP_004022993.2	transcription elongation factor A N-terminal and central domain-containing protein	25.351	16.2657	34.4363	2.11711	1.0821	0.0199812	1	2.11711	4.66397	4.02376	5.10586	3.82717	5.02076	21.2726	31.2561	10.7893	28.7827	31.3758	22.6962	29.4192	9.11165	60.0275	8.77938	4.41092	4.96607	3.43152	4.84713	4.97158	4.50438	4.87868	3.18771	5.90755	3.13412	22	28	11	30	30	21	31	9	71	9
gene16024	protein_coding	101119742	TNFRSF9	XP_004013799.1	tumor necrosis factor receptor superfamily member 9	272.745	175.075	370.414	2.11575	1.08117	0.00185367	1	2.11575	8.09141	7.45183	8.533	7.39691	8.46585	266.874	250.049	158.897	283.989	189.3	396.643	587.434	129.588	333.956	130.715	8.06002	7.96607	7.31194	8.14969	7.56453	8.6317	9.19828	7.01779	8.38351	7.03028	276	224	162	296	181	367	619	128	395	134
gene16956	lncRNA	105606237	LOC105606237		uncharacterized LOC105606237	27.2117	17.5851	36.8383	2.09486	1.06686	0.0258046	1	2.09486	4.76615	4.13628	5.20314	3.99717	5.11215	25.1403	20.0932	15.6935	29.7421	14.642	57.2808	32.2662	7.08684	44.8092	25.3627	4.65193	4.32864	3.97209	4.89444	3.87204	5.83998	5.01195	2.82514	5.48572	4.66463	26	18	16	31	14	53	34	7	53	26
gene12694	protein_coding	101105005	VNN1	XP_004011386.1	pantetheinase	3716.37	2409.21	5023.53	2.08514	1.06014	0.00261065	1	2.08514	11.8597	11.2343	12.2945	10.9554	12.2256	2602.02	2983.84	451.188	6928.95	2605.24	6178.76	3711.56	2865.11	5314.54	3522.48	11.3454	11.543	8.81758	12.7584	11.3472	12.5931	11.8578	11.4844	12.3757	11.7824	2691	2673	460	7222	2491	5717	3911	2830	6286	3611
gene15929	lncRNA	105616523	LOC105616523		uncharacterized LOC105616523	19.955	12.954	26.956	2.0809	1.05721	0.04293	1	2.0809	4.31868	3.69533	4.75253	3.49701	4.59711	8.70242	30.1398	17.6552	44.1335	17.7796	9.72693	23.7251	4.04962	27.0546	16.5833	3.12142	4.9136	4.14202	5.4638	4.15215	3.28198	4.56834	2.01779	4.7578	4.05166	9	27	18	46	17	9	25	4	32	17
gene5504	protein_coding	101105397	PCYOX1	XP_004005853.1	prenylcysteine oxidase 1	7188.93	4679.79	9698.07	2.07233	1.05125	0.00375903	1	2.07233	12.8116	12.1922	13.2435	12.1085	13.1135	7044.13	3493.99	2419.74	10847.2	4817.23	11109.2	13206.4	3984.83	9833.51	5133.01	12.7822	11.7707	11.2406	13.405	12.234	13.4395	13.6889	11.9603	13.2635	12.3256	7285	3130	2467	11306	4606	10279	13916	3936	11631	5262
gene20748	pseudogene	105608293	LOC105608293			108.153	70.4546	145.85	2.07013	1.04972	0.0417356	1	2.07013	6.75692	6.13862	7.18835	5.88393	6.93198	72.5202	32.3724	21.5785	176.534	143.283	225.881	172.719	47.5831	121.746	67.3086	6.18031	5.01669	4.43152	7.4638	7.16272	7.81942	7.43228	5.57238	6.92773	6.07272	75	29	22	184	137	209	182	47	144	69
gene5557	lncRNA	105608150	LOC105608150		uncharacterized LOC105608150	32.4093	21.2039	43.6146	2.05691	1.04048	0.0172942	1	2.05691	5.01833	4.40626	5.44674	4.11179	5.36606	7.73549	25.6747	21.5785	30.7015	33.4675	49.7154	65.4814	35.4342	46.5001	7.80389	2.95149	4.68227	4.43152	4.94024	5.06469	5.63562	6.03301	5.14707	5.53916	2.96419	8	23	22	32	32	46	69	35	55	8
gene16270	misc_RNA	101120934	LOC101120934		glutamine synthetase pseudogene	953.376	623.984	1282.77	2.05577	1.03968	0.0158574	1	2.05577	9.8969	9.28536	10.325	9.00623	10.1534	982.407	373.957	173.609	1320.17	1074.1	1479.57	1583.89	485.955	1656.25	403.852	9.94018	8.54673	7.4397	10.3665	10.0689	10.531	10.6293	8.92468	10.6937	8.65768	1016	335	177	1376	1027	1369	1669	480	1959	414
gene16957	protein_coding	101105937	LOC101105937	XP_014954955.1	tyrosine-protein phosphatase non-receptor type substrate 1-like	131.778	86.9958	176.56	2.02953	1.02114	0.0112454	1	2.02953	7.04197	6.44287	7.46402	6.33667	7.34008	131.503	80.3729	47.0804	121.847	111.907	247.496	187.903	56.6947	245.183	87.7938	7.03895	6.32864	5.55706	6.92892	6.80616	7.95126	7.55384	5.82514	7.93771	6.45605	136	72	48	127	107	229	198	56	290	90
gene6930	protein_coding	101110666	LOC101110666	XP_014949439.1	achaete-scute homolog 1	583.907	389.24	778.574	2.00024	1.00017	0.0384563	1	2.00024	9.18959	8.60452	9.60469	8.38516	9.47485	486.369	726.705	147.126	1064.96	232.181	524.173	1203.34	339.156	373.692	741.37	8.92591	9.50523	7.20091	10.0566	7.8591	9.0339	10.2328	8.4058	8.54571	9.53405	503	651	150	1110	222	485	1268	335	442	760
gene4423	protein_coding	101101869	MYL1	XP_004004940.1	myosin light chain 1	26.9501	17.9754	35.9248	1.99855	0.998956	0.0410791	1	1.99855	4.75222	4.16795	5.16691	4.10537	5.10098	11.6032	33.4887	17.6552	46.0523	15.6879	46.4731	34.1642	28.3474	19.4455	16.5833	3.53645	5.0656	4.14202	5.5252	3.97158	5.53832	5.09441	4.82514	4.28137	4.05166	12	30	18	48	15	43	36	28	23	17
gene22656	lncRNA	106991786	LOC106991786		uncharacterized LOC106991786	38.0333	25.6315	50.4352	1.9677	0.976512	0.0178644	1	1.9677	5.24919	4.67985	5.65636	4.57189	5.547	32.8758	20.0932	15.6935	56.606	35.5592	50.7962	57.8893	30.3722	66.7911	13.6568	5.03895	4.32864	3.97209	5.82288	5.15215	5.66665	5.85523	4.92468	6.06158	3.77155	34	18	16	59	34	47	61	30	79	14
gene19100	protein_coding	101116760	APOA5	XP_014956330.1	apolipoprotein A-V	14967	10142.5	19791.6	1.95136	0.96448	0.00548557	1	1.95136	13.8695	13.3081	14.2726	13.0156	14.2199	13865.9	18508.1	2197.09	27005.8	15361.6	21303.1	20620.9	12774.5	11520.2	6513.33	13.7592	14.1759	11.1014	14.721	13.907	14.3788	14.3318	13.641	13.4919	12.6692	14340	16580	2240	28148	14688	19711	21729	12618	13626	6677
gene12917	protein_coding	101114530	RPS6KA2	XP_014952757.1	ribosomal protein S6 kinase, 90kDa, polypeptide 2	295.327	201.893	388.762	1.92559	0.945299	0.00939304	1	1.92559	8.20617	7.65744	8.60274	7.56464	8.53546	188.553	579.355	120.644	454.767	185.117	378.269	260.027	350.292	271.392	164.857	7.55882	9.1783	6.91461	8.82898	7.53229	8.56327	8.02252	8.45242	8.08423	7.36507	195	519	123	474	177	350	274	346	321	169
gene28529	pseudogene	101109077	LOC101109077			25.2659	17.2838	33.248	1.92366	0.943851	0.0451133	1	1.92366	4.65912	4.11135	5.0552	4.08612	4.93634	16.4379	15.6281	16.6743	23.0262	16.7337	34.5846	46.5013	13.1613	46.5001	23.4117	4.03895	3.96607	4.05956	4.5252	4.06469	5.11206	5.5392	3.71823	5.53916	4.54916	17	14	17	24	16	32	49	13	55	24
gene12909	protein_coding	101114027	PDE10A	XP_012038629.1	cAMP and cAMP-inhibited cGMP 3',5'-cyclic phosphodiesterase 10A	269.92	184.734	355.106	1.92226	0.9428	0.0235406	1	1.92226	8.07639	7.52931	8.47211	7.48339	8.32309	189.519	245.584	163.801	430.781	151.649	148.065	580.791	139.712	370.31	278.989	7.5662	7.94007	7.3558	8.75081	7.2446	7.21009	9.18188	7.12631	8.53259	8.12407	196	220	167	449	145	137	612	138	438	286
gene13701	protein_coding	101111642	SLC25A30	XP_012039782.1	kidney mitochondrial carrier protein 1	1600.29	1106.1	2094.47	1.89356	0.921099	0.0297509	1	1.89356	10.6441	10.1113	11.0324	9.89415	10.8994	1069.43	817.124	392.337	2736.28	2193.17	2631.68	1619	1115.67	2668.26	759.904	10.0626	9.67441	8.61595	11.418	11.0988	11.3618	10.6609	10.1237	11.3817	9.56967	1106	732	400	2852	2097	2435	1706	1102	3156	779
gene28416	pseudogene	101105395	LOC101105395			31.6357	21.9004	41.3711	1.88906	0.917666	0.0405056	1	1.88906	4.98348	4.45288	5.37055	4.19993	5.33445	40.6113	27.9073	19.6168	35.4986	29.2841	45.3923	54.0933	13.1613	43.9638	6.82841	5.34381	4.80257	4.29402	5.14969	4.87204	5.50438	5.75738	3.71823	5.45824	2.77155	42	25	20	37	28	42	57	13	52	7
gene1172	lncRNA	106990657	LOC106990657		uncharacterized LOC106990657	34.6313	24.0435	45.219	1.88072	0.911284	0.035716	1	1.88072	5.114	4.58757	5.49886	4.32238	5.41289	42.5452	22.3258	5.88506	41.2552	28.2382	48.6347	67.3794	17.2109	46.5001	26.3381	5.41092	4.48064	2.55706	5.3665	4.81958	5.60391	6.07424	4.10525	5.53916	4.71908	44	20	6	43	27	45	71	17	55	27
gene29000	protein_coding	443259	LOC443259	XP_011963580.1	LOW QUALITY PROTEIN: period circadian protein homolog 2	124.859	87.3601	162.359	1.8585	0.894137	0.00685676	1	1.8585	6.96416	6.4489	7.34304	6.20067	7.31265	135.371	145.118	23.5402	135.279	137.007	167.519	134.759	64.794	229.119	76.088	7.08078	7.18108	4.55706	7.07979	7.09811	7.38818	7.07424	6.01779	7.83995	6.2496	140	130	24	141	131	155	142	64	271	78
gene22101	protein_coding	101105606	TMPPE	XP_014957706.1	transmembrane protein with metallophosphoesterase domain	97.5824	68.8019	126.363	1.83662	0.877052	0.0492002	1	1.83662	6.60855	6.10438	6.98143	5.82003	6.8442	125.702	46.8842	28.4444	117.05	109.815	126.45	153.739	28.3474	187.691	51.7008	6.97386	5.55103	4.83007	6.87098	6.77893	6.98242	7.26434	4.82514	7.55222	5.69211	130	42	29	122	105	117	162	28	222	53
gene5706	protein_coding	101116298	LOC101116298	XP_004005971.1	sulfotransferase 1C4-like	18691.3	13330.9	24051.8	1.80422	0.851373	0.00375241	1	1.80422	14.1901	13.7025	14.5539	13.6314	14.5207	13588.4	32545.4	10195.9	24894.2	22085.4	18476.8	25669.7	11074.7	18672.8	9710	13.7301	14.9902	13.3157	14.6035	14.4308	14.1734	14.6478	13.435	14.1886	13.2453	14053	29155	10395	25947	21117	17096	27049	10939	22086	9954
gene7854	protein_coding	101107275	MACC1	XP_004007828.1	metastasis associated in colon cancer 1	53.8614	38.4247	69.298	1.80347	0.850779	0.0330711	1	1.80347	5.75118	5.26396	6.11474	5.20102	5.94118	45.446	23.4421	38.2529	51.8088	19.8713	74.5731	97.7476	47.5831	98.9185	40.9704	5.50608	4.55103	5.2575	5.69513	4.31262	6.22058	6.61099	5.57238	6.62817	5.35651	47	21	39	54	19	69	103	47	117	42
gene21103	pseudogene	105602921	LOC105602921			128.811	92.2757	165.346	1.79187	0.841468	0.0122649	1	1.79187	7.00911	6.52788	7.36935	6.45752	7.31387	86.0573	189.769	147.126	181.331	65.8891	87.5424	188.852	63.7816	179.237	98.5242	6.42723	7.5681	7.20091	7.50248	6.04197	6.45191	7.56111	5.99507	7.48572	6.62241	89	170	150	189	63	81	199	63	212	101
gene10946	protein_coding	101122359	HSD17B13	XP_004010028.1	17-beta-hydroxysteroid dehydrogenase 13	7430.9	5325.82	9535.97	1.79052	0.840376	0.0175913	1	1.79052	12.8593	12.3788	13.2192	12.0997	13.1349	5734.9	4449.53	1025.96	10656.3	8351.18	12875.2	10589	5657.32	9109.8	5859.75	12.4856	12.1194	10.0028	13.3794	13.0278	13.6523	13.3703	12.4659	13.1532	12.5166	5931	3986	1046	11107	7985	11913	11158	5588	10775	6007
gene24152	protein_coding	100034671	PAG11	NP_001076067.1	pregnancy-associated glycoprotein 11	734.191	526.498	941.884	1.78896	0.839121	0.0241467	1	1.78896	9.52001	9.04028	9.87941	8.94747	9.79639	288.147	793.682	498.268	1550.43	868.063	566.323	1005.95	550.749	793.039	427.263	8.17066	9.63242	8.96078	10.5985	9.76166	9.14548	9.97434	9.10525	9.63125	8.73898	298	711	508	1616	830	524	1060	544	938	438
gene26900	pseudogene	105605302	LOC105605302			173.175	124.244	222.106	1.78766	0.838069	0.0239214	1	1.78766	7.43609	6.95703	7.7951	6.74874	7.72262	87.0242	116.094	49.0421	264.801	86.8063	191.296	238.2	170.084	300.137	228.264	6.44335	6.85915	5.61595	8.04876	6.43973	7.57967	7.89603	7.4101	8.22948	7.83456	90	104	50	276	83	177	251	168	355	234
gene20523	lncRNA	105602639	LOC105602639		uncharacterized LOC105602639	61.4021	44.1668	78.6373	1.78046	0.832251	0.0368869	1	1.78046	5.94022	5.46489	6.29714	5.40938	6.24607	45.446	73.6751	67.6781	66.2002	30.3299	113.481	88.2575	35.4342	51.5729	41.9459	5.50608	6.20311	6.08062	6.04876	4.92267	6.8263	6.46365	5.14707	5.68854	5.39046	47	66	69	69	29	105	93	35	61	43
gene3260	pseudogene	105607506	LOC105607506			185.62	134.296	236.945	1.76435	0.819137	0.0123192	1	1.76435	7.53621	7.06927	7.88841	7.02677	7.82144	154.71	141.769	139.28	221.627	90.9897	333.958	297.988	179.196	189.382	107.304	7.27342	7.1474	7.12184	7.79199	6.50763	8.38352	8.21911	7.48539	7.56516	6.74555	160	127	142	231	87	309	314	177	224	110
gene10768	protein_coding	101117163	LOC101117163	XP_004009920.1	UDP-glucuronosyltransferase 2B18-like	1260.6	912.294	1608.9	1.76357	0.8185	0.0459311	1	1.76357	10.2999	9.83336	10.6519	9.47925	10.6308	2144.66	1139.73	899.433	1937.08	732.101	1653.58	1688.28	240.953	1625.81	544.322	11.0665	10.1545	9.81287	10.9197	9.5159	10.6914	10.7213	7.91261	10.6669	9.08832	2218	1021	917	2019	700	1530	1779	238	1923	558
gene12321	protein_coding	101119315	IMPG1	XP_012038699.2	interphotoreceptor matrix proteoglycan 1	135.01	97.7362	172.283	1.76274	0.817816	0.0489667	1	1.76274	7.07692	6.61082	7.42864	6.36554	7.32013	58.9831	69.21	57.8697	233.14	40.7885	186.973	194.546	170.084	177.546	160.955	5.88223	6.11291	5.85474	7.86505	5.35009	7.54669	7.60397	7.4101	7.47205	7.33052	61	62	59	243	39	173	205	168	210	165
gene10453	protein_coding	101111965	ADH1C	XP_004009729.1	alcohol dehydrogenase 1C	50705.8	36778.8	64632.8	1.75734	0.813393	0.0322765	1	1.75734	15.6299	15.1666	15.98	15.0974	15.888	49394.9	39973.2	19644.3	48850	40073.1	66754.8	110821	43406.9	56764.8	31374.6	15.5921	15.2867	14.2618	15.5761	15.2903	16.0266	16.7579	15.4056	15.7927	14.9373	51084	35809	20028	50916	38316	61766	116776	42875	67141	32163
gene28963	lncRNA	106992034	LOC106992034		uncharacterized LOC106992034	277.567	201.599	353.534	1.75365	0.81036	0.0298597	1	1.75365	8.11669	7.65535	8.46571	7.53409	8.38982	196.288	265.677	121.624	576.613	348.271	228.042	354.928	224.754	342.41	117.058	7.61683	8.05353	6.92629	9.17146	8.44407	7.83316	8.47138	7.8122	8.41958	6.87109	203	238	124	601	333	211	374	222	405	120
gene24911	protein_coding	101104109	ENO4	XP_004020265.1	enolase family member 4	406.378	296.951	515.806	1.73701	0.796604	0.0194737	1	1.73701	8.66668	8.21408	9.01068	8.13076	8.93068	204.99	570.424	183.417	725.324	276.107	286.404	620.65	370.541	376.228	449.7	7.67941	9.15589	7.51899	9.50248	8.10908	8.16191	9.27764	8.53349	8.55547	8.81282	212	511	187	756	264	265	654	366	445	461
gene8100	lncRNA	105615044	LOC105615044		uncharacterized LOC105615044	82.6796	60.5184	104.841	1.73238	0.792755	0.0351051	1	1.73238	6.36946	5.9193	6.71206	5.697	6.63295	107.33	50.233	26.4827	98.8206	89.9439	112.4	130.014	48.5955	132.737	30.2401	6.74591	5.65057	4.72698	6.62674	6.49095	6.8125	7.02252	5.60275	7.05242	4.91839	111	45	27	103	86	104	137	48	157	31
gene16384	protein_coding	101105176	LAMB3	XP_014954585.1	laminin subunit beta 3	586.662	430.699	742.626	1.72424	0.785958	0.0109301	1	1.72424	9.19639	8.75053	9.53649	8.69179	9.51932	672.02	855.078	382.529	904.736	420.435	686.289	655.763	282.461	611.266	396.048	9.39236	9.73991	8.57942	9.82135	8.71574	9.42267	9.35703	8.14191	9.25566	8.62953	695	766	390	943	402	635	691	279	723	406
gene7704	protein_coding	105614180	LOC105614180	XP_014950581.1	LOW QUALITY PROTEIN: single-stranded DNA-binding protein, mitochondrial-like	125.476	92.4454	158.507	1.7146	0.777874	0.0258697	1	1.7146	6.97127	6.53053	7.3084	6.4129	7.23207	118.933	205.397	44.1379	165.98	122.365	194.539	77.8184	59.7319	148.8	117.058	6.89401	7.68227	5.46395	7.37487	6.93505	7.60391	6.28204	5.90043	7.21724	6.87109	123	184	45	173	117	180	82	59	176	120
gene106	lncRNA	105616375	LOC105616375		uncharacterized LOC105616375	62.8772	46.7479	79.0065	1.69005	0.757069	0.0491918	1	1.69005	5.97447	5.54683	6.3039	5.43026	6.18132	56.0823	33.4887	30.4061	63.3219	81.577	81.0577	99.6456	35.4342	117.519	30.2401	5.80947	5.0656	4.92629	5.98463	6.35009	6.34088	6.63873	5.14707	6.87674	4.91839	58	30	31	66	78	75	105	35	139	31
gene20859	protein_coding	101120275	TMEM132B	XP_004017609.2	transmembrane protein 132B	301.529	225.244	377.814	1.67735	0.746188	0.0300745	1	1.67735	8.23615	7.81535	8.56153	7.67182	8.50941	393.543	329.306	272.674	268.639	126.549	292.889	532.392	209.568	465.847	123.887	8.62038	8.36328	8.09103	8.06952	6.98355	8.19421	9.05635	7.71127	8.86371	6.95288	407	295	278	280	121	271	561	207	551	127
gene12537	protein_coding	101122701	GRIK2	XP_004011292.1	glutamate receptor ionotropic, kainate 2	286.927	214.449	359.405	1.67595	0.744978	0.0353642	1	1.67595	8.16454	7.74449	8.48947	7.65035	8.41404	258.172	264.561	104.95	345.392	310.62	384.754	573.199	227.791	229.119	170.71	8.01219	8.04746	6.71356	8.43209	8.27901	8.58779	9.16289	7.83157	7.83995	7.41541	267	237	107	360	297	356	604	225	271	175
gene21441	protein_coding	100135431	PLIN1	NP_001107245.1	perilipin 1	121.143	91.1862	151.099	1.65704	0.728607	0.0409388	1	1.65704	6.92056	6.51074	7.23935	6.28924	7.1641	39.6444	154.048	86.3141	187.088	141.191	72.4116	158.484	147.811	183.464	40.9704	5.30904	7.26724	6.43152	7.54757	7.1415	6.17815	7.30819	7.20761	7.51935	5.35651	41	138	88	195	135	67	167	146	217	42
gene17603	protein_coding	101105771	BANP	XP_012045048.1	BTG3 associated nuclear protein	96.5465	72.6857	120.407	1.65655	0.728179	0.0328246	1	1.65655	6.59315	6.1836	6.91178	6.06297	6.86906	100.561	89.3032	42.1762	102.658	77.3936	144.823	98.6966	104.278	166.555	39.0195	6.65193	6.48064	5.39836	6.68171	6.27414	7.17815	6.62493	6.70429	7.37986	5.28612	104	80	43	107	74	134	104	103	197	40
gene5505	protein_coding	105610456	LOC105610456	XP_014949776.1	glutaredoxin-related protein 5, mitochondrial-like	97.9468	73.7472	122.146	1.65628	0.727951	0.0401046	1	1.65629	6.61393	6.20452	6.93247	6.15047	6.86781	87.0242	75.9077	83.3716	150.629	48.1095	132.935	164.178	53.6575	87.0821	96.5732	6.44335	6.24617	6.38148	7.23486	5.58825	7.05457	7.35912	5.74571	6.4443	6.59355	90	68	85	157	46	123	173	53	103	99
gene25976	protein_coding	105604728	LOC105604728	XP_011959748.1	late cornified envelope-like proline-rich protein 1	98.6406	74.6466	122.635	1.64287	0.71622	0.0405283	1	1.64287	6.62411	6.222	6.93822	6.04496	6.88268	131.503	70.3263	25.5019	115.131	73.2101	167.519	137.606	69.856	122.591	73.1615	7.03895	6.13599	4.67253	6.84713	6.19397	7.38818	7.1044	6.12631	6.93771	6.19301	136	63	26	120	70	155	145	69	145	75
gene8197	protein_coding	101118606	LOC101118606	XP_004008041.1	cytochrome c oxidase assembly factor 1 homolog	772.623	585.101	960.144	1.64099	0.714565	0.0197499	1	1.64099	9.59362	9.19254	9.90711	9.16056	9.89531	760.979	1145.31	436.475	1013.15	526.067	959.724	907.249	700.585	775.284	501.4	9.57171	10.1615	8.76975	9.98463	9.0391	9.90648	9.82536	9.45242	9.59858	8.96982	787	1026	445	1056	503	888	956	692	917	514
gene21442	protein_coding	101104182	PEX11A	XP_004017797.1	peroxisomal biogenesis factor 11 alpha	808.612	615.566	1001.66	1.62721	0.702403	0.0130401	1	1.62721	9.6593	9.26577	9.96817	9.20509	9.92012	514.41	797.031	677.762	839.495	901.53	732.762	1312.47	611.493	1326.52	372.636	9.00677	9.63849	9.40464	9.71338	9.81623	9.5172	10.3581	9.25619	10.3734	8.54162	532	714	691	875	862	678	1383	604	1569	382
gene22724	protein_coding	101114312	MGLL	XP_011955684.1	monoglyceride lipase	1635.5	1251.33	2019.68	1.61403	0.690668	0.018944	1	1.61403	10.6755	10.2892	10.9799	10.2233	10.9716	1387.55	1851.92	959.264	2190.36	1579.25	2371.21	1840.12	1608.71	1844.79	721.86	10.4383	10.8548	9.90578	11.097	10.625	11.2114	10.8456	10.6517	10.8492	9.49558	1435	1659	978	2283	1510	2194	1939	1589	2182	740
gene21745	protein_coding	101122138	TTC6	XP_014957293.1	LOW QUALITY PROTEIN: tetratricopeptide repeat protein 6	156.153	119.811	192.495	1.60666	0.684065	0.0461363	1	1.60666	7.28682	6.90461	7.58868	6.86841	7.49666	136.338	192.002	134.375	101.699	73.2101	212.912	303.682	121.489	152.182	133.642	7.09104	7.58498	7.07013	6.66816	6.19397	7.73411	8.24642	6.92468	7.24966	7.06223	141	172	137	106	70	197	320	120	180	137
gene18959	protein_coding	101121370	ARHGAP42	XP_004016028.1	rho GTPase-activating protein 42	694.71	534.079	855.342	1.60153	0.679449	0.032599	1	1.60153	9.44027	9.06091	9.74036	8.9752	9.65041	497.005	385.12	284.444	824.144	853.421	1143.45	919.586	496.079	1004.4	539.444	8.95712	8.58916	8.152	9.68675	9.73711	10.1592	9.84484	8.95443	9.97212	9.07533	514	345	290	859	816	1058	969	490	1188	553
gene1696	protein_coding	100270717	SOD1	NP_001138657.1	superoxide dismutase 1, soluble	26678.3	20660.8	32695.9	1.58251	0.662214	0.02786	1	1.58251	14.7034	14.3346	14.9968	14.23	14.9403	27806.2	19066.2	11102.2	34714.8	28398.2	34248.5	45967.9	23004.9	29481.9	12992.5	14.7631	14.2187	13.4386	15.0833	14.7935	15.0638	15.4883	14.4897	14.8475	13.6654	28757	17080	11319	36183	27153	31689	48438	22723	34871	13319
gene21905	protein_coding	101119167	SLC25A47	XP_014957307.1	solute carrier family 25 member 47	3960.16	3078.58	4841.74	1.57272	0.653262	0.0360679	1	1.57272	11.9513	11.588	12.2413	11.5231	12.1822	3349.47	7075.05	2199.05	5645.24	3631.22	4453.85	3087.11	4287.54	3947.44	1925.61	11.7097	12.7885	11.1027	12.4628	11.8262	12.1208	11.592	12.0659	11.9467	10.9111	3464	6338	2242	5884	3472	4121	3253	4235	4669	1974
gene24928	protein_coding	101122152	NANOS1	XP_004020395.2	LOW QUALITY PROTEIN: nanos homolog 1	224.48	175.064	273.895	1.56454	0.645742	0.0428463	1	1.56454	7.81044	7.45174	8.09748	7.29742	8.06258	175.982	377.306	92.1992	280.151	286.565	259.385	188.852	230.828	263.783	89.7448	7.45929	8.55959	6.52668	8.13006	8.16272	8.01895	7.56111	7.85068	8.04321	6.48776	182	338	94	292	274	240	199	228	312	92
gene7711	protein_coding	101106765	DDC	XP_004007741.1	aromatic-L-amino-acid decarboxylase	1872.88	1461.06	2284.7	1.56373	0.644992	0.0243202	1	1.56373	10.871	10.5128	11.1578	10.4335	11.1321	2067.31	1595.18	1783.17	2620.18	1378.44	2041.57	2595.53	1325.24	2571.03	751.125	11.0135	10.6395	10.8002	11.3555	10.4288	10.9955	11.3418	10.372	11.3281	9.55291	2138	1429	1818	2731	1318	1889	2735	1309	3041	770
gene25054	protein_coding	100568285	CYP2E1	NP_001232901.1	cytochrome P450, family 2, subfamily E, polypeptide 1	309185	243180	375190	1.54285	0.625594	0.0408329	1	1.54285	18.2381	17.8917	18.5173	17.7129	18.5003	240932	297466	114874	479085	454587	371697	371842	271502	355859	134006	17.8783	18.1824	16.8097	18.8699	18.7942	18.5038	18.5043	18.0506	18.4409	17.0319	249171	266477	117118	499347	434654	343919	391823	268175	420907	137374
gene26930	protein_coding	101116630	F11	XP_004021769.1	coagulation factor XI	1474.03	1159.7	1788.35	1.54209	0.624883	0.0303393	1	1.54209	10.5255	10.1795	10.8044	10.166	10.7611	1303.43	1319.45	1063.23	2601.95	1401.45	1750.85	1403.58	1000.26	1865.92	1030.11	10.3481	10.3657	10.0542	11.3454	10.4527	10.7738	10.4549	9.96615	10.8657	10.0086	1348	1182	1084	2712	1340	1620	1479	988	2207	1056
gene7011	protein_coding	101121414	LOC101121414	XP_012030397.1	apolipoprotein L3-like	453.721	357.277	550.166	1.53989	0.622824	0.0402508	1	1.53989	8.82566	8.4809	9.10372	8.44368	9.08622	424.485	632.936	368.797	414.471	458.086	498.235	615.905	253.101	589.284	281.916	8.72957	9.30592	8.52668	8.69513	8.83948	8.96068	9.26656	7.98357	9.20282	8.13912	439	567	376	432	438	461	649	250	697	289
gene16819	protein_coding	101107809	LOC101107809	XP_012044016.1	dihydrodiol dehydrogenase 3-like	3352.96	2641.27	4064.65	1.5389	0.621901	0.0349656	1	1.5389	11.7112	11.367	11.9889	11.2275	11.9643	4160.73	3287.47	1561.5	3882.78	3967.99	3419.56	5452.04	1885.1	4281.4	1631.01	12.0226	11.6828	10.6087	11.9229	11.9542	11.7396	12.4126	10.8804	12.0639	10.6716	4303	2945	1592	4047	3794	3164	5745	1862	5064	1672
gene5167	protein_coding	101123539	ENG	XP_004005666.1	endoglin	3849.83	4629.22	3070.44	0.663274	-0.592322	0.0420097	1	-1.50767	11.9106	12.1766	11.5842	12.1335	11.549	3331.09	4109.06	5072.92	3032.74	4073.62	2192.88	2545.23	3973.69	3472.29	6694.77	11.7018	12.0046	12.3086	11.5664	11.9921	11.0986	11.3136	11.9563	11.7617	12.7088	3445	3681	5172	3161	3895	2029	2682	3925	4107	6863
gene27093	protein_coding	101118332	PLAT	XP_011961401.1	plasminogen activator, tissue	1345.59	1622.03	1069.15	0.659144	-0.601334	0.0362145	1	-1.51712	10.394	10.6636	10.0622	10.6094	10.0544	1316.97	1227.92	1512.46	954.626	1365.89	1170.47	1038.21	1316.13	954.521	2598.7	10.363	10.262	10.5627	9.89879	10.4156	10.1929	10.0199	10.3621	9.89863	11.3436	1362	1100	1542	995	1306	1083	1094	1300	1129	2664
gene20750	protein_coding	101102179	SPRY1	XP_004017315.1	protein sprouty homolog 1	1042.33	1258.65	825.999	0.656255	-0.607671	0.0418136	1	-1.5238	10.0256	10.2977	9.69	10.2379	9.68475	834.466	794.798	1249.59	718.608	929.769	812.739	911.045	1440.65	892.803	1838.79	9.70471	9.63445	10.2872	9.48906	9.86073	9.66665	9.83138	10.4925	9.8022	10.8445	863	712	1274	749	889	752	960	1423	1056	1885
gene2427	protein_coding	101114154	RAP2B	XP_014948073.1	RAP2B, member of RAS oncogene family	350.208	423.524	276.892	0.65378	-0.613123	0.0448842	1	-1.52957	8.45207	8.7263	8.11318	8.63768	8.09197	288.147	377.306	620.873	242.734	242.639	242.093	261.925	434.322	260.401	531.64	8.17066	8.55959	9.27816	7.92323	7.92267	7.91941	8.03301	8.76262	8.02459	9.05431	298	338	633	253	232	224	276	429	308	545
gene23102	protein_coding	101111324	NOTCH4	XP_014958258.1	LOW QUALITY PROTEIN: neurogenic locus notch homolog protein 4	251.964	305.242	198.686	0.650914	-0.619462	0.0490272	1	-1.5363	7.97708	8.25381	7.63435	8.21525	7.61619	236.899	237.77	276.598	200.519	249.96	172.923	155.637	318.908	226.583	443.846	7.88813	7.89342	8.11164	7.6476	7.96556	7.43399	7.28204	8.317	7.82389	8.79392	245	213	282	209	239	160	164	315	268	455
gene966	protein_coding	101121985	OLFML3	XP_004002400.1	olfactomedin like 3	2386.51	2896.04	1876.98	0.648121	-0.625664	0.0320619	1	-1.54292	11.2207	11.4999	10.8742	11.4636	10.8707	2352.55	1760.39	2585.5	1738.47	2192.12	2088.05	1970.13	3496.85	1827.88	3853.17	11.2	10.7817	11.3362	10.7636	11.0981	11.0279	10.9441	11.7718	10.836	11.9118	2433	1577	2636	1812	2096	1932	2076	3454	2162	3950
gene956	misc_RNA	101118649	LOC101118649		40S ribosomal protein S6 pseudogene	1475.98	1791.46	1160.5	0.647797	-0.626387	0.0305434	1	-1.5437	10.5275	10.8069	10.1805	10.7505	10.1718	1909.7	1361.87	2452.11	986.287	1352.3	1168.31	1215.68	2104.79	1070.35	1138.39	10.8991	10.4114	11.2598	9.94586	10.4012	10.1902	10.2475	11.0395	10.0639	10.1528	1975	1220	2500	1028	1293	1081	1281	2079	1266	1167
gene13522	protein_coding	101108139	TSPYL5	XP_014953399.1	LOW QUALITY PROTEIN: testis-specific Y-encoded-like protein 5	272.37	330.962	213.779	0.645933	-0.630543	0.0404381	1	-1.54815	8.08943	8.37052	7.73998	8.34382	7.70786	261.073	267.91	252.077	142.954	389.06	235.608	229.659	361.429	192.764	391.17	8.02831	8.0656	7.97772	7.15941	8.60385	7.88024	7.84335	8.49757	7.59069	8.61165	270	240	257	149	372	218	242	357	228	401
gene17222	protein_coding	101121534	MYL9	XP_014955345.1	myosin light chain 9	295.088	359.856	230.32	0.640034	-0.643779	0.0443842	1	-1.56242	8.205	8.49128	7.8475	8.39639	7.83281	169.214	252.281	436.475	227.383	349.317	188.054	204.036	521.389	279.846	322.886	7.4027	7.97889	8.76975	7.82898	8.44839	7.555	7.67268	9.02622	8.12849	8.33488	175	226	445	237	334	174	215	515	331	331
gene23845	protein_coding	101106722	LOC101106722	XP_011957081.1	high mobility group protein B2	337.57	411.916	263.225	0.639026	-0.646054	0.0478022	1	-1.56488	8.39904	8.6862	8.04015	8.58852	8.01513	238.833	363.911	522.789	216.83	266.694	259.385	232.506	405.975	243.492	625.287	7.89986	8.50744	9.03009	7.76042	8.05904	8.01895	7.86113	8.66525	7.92773	9.28837	247	326	533	226	255	240	245	401	288	641
gene15090	protein_coding	101108933	FKBP10	XP_004013439.2	FK506 binding protein 10	177.381	216.591	138.172	0.637937	-0.648514	0.0462399	1	-1.56755	7.47071	7.75883	7.11032	7.68485	7.09303	131.503	141.769	241.287	138.157	147.466	110.239	175.566	263.226	125.128	299.474	7.03895	7.1474	7.91461	7.11016	7.20424	6.78448	7.45587	8.04016	6.96726	8.22629	136	127	246	144	141	102	185	260	148	307
gene9985	pseudogene	105606710	LOC105606710			1493.95	1828.21	1159.68	0.634326	-0.656705	0.0318302	1	-1.57648	10.5449	10.8362	10.1795	10.7414	10.1652	1844.91	1216.76	2678.68	876.913	1541.6	1155.34	1351.38	2197.93	1198.01	877.938	10.8493	10.2488	11.3873	9.77629	10.5902	10.1741	10.4002	11.1019	10.2264	9.77798	1908	1090	2731	914	1474	1069	1424	2171	1417	900
gene26820	protein_coding	101121145	CXCL12	XP_004021622.1	chemokine (C-X-C motif) ligand 12	4938.33	6044.91	3831.76	0.633883	-0.657712	0.0303669	1	-1.57758	12.2698	12.5615	11.9038	12.4994	11.8591	3562.19	4065.53	4890.48	2618.27	7055.36	3022.91	4136.72	6267.8	5315.39	8448.69	11.7985	11.9892	12.2558	11.3544	12.7845	11.5617	12.0143	12.6137	12.376	13.0445	3684	3642	4986	2729	6746	2797	4359	6191	6287	8661
gene2399	protein_coding	101120544	LEKR1	XP_011956170.1	leucine, glutamate and lysine rich 1	165.648	202.805	128.491	0.633566	-0.658434	0.0412539	1	-1.57837	7.37198	7.66395	7.00552	7.60686	6.97515	119.9	173.025	195.188	142.954	195.576	115.642	95.8495	294.61	114.982	208.754	6.90569	7.43484	7.60872	7.15941	7.61158	6.85353	6.5827	8.20266	6.84527	7.70566	124	155	199	149	187	107	101	291	136	214
gene15625	protein_coding	101111470	PRELP	XP_004013593.1	prolargin	856.284	1048.37	664.196	0.633549	-0.658471	0.048706	1	-1.57841	9.74195	10.0339	9.37546	9.98247	9.18514	907.953	176.374	648.337	771.376	1099.2	741.408	760.153	1106.56	871.666	1479.81	9.82647	7.46249	9.3406	9.59129	10.1022	9.53412	9.57015	10.1119	9.76763	10.5312	939	158	661	804	1051	686	801	1093	1031	1517
gene8120	protein_coding	101115026	HOXA3	XP_014950826.1	homeobox A3	185.898	227.714	144.083	0.632737	-0.660323	0.045484	1	-1.58044	7.53837	7.83108	7.17076	7.74194	7.14027	147.941	170.792	280.521	98.8206	141.191	131.854	141.402	219.692	177.546	349.224	7.20888	7.4161	8.13196	6.62674	7.1415	7.0428	7.14366	7.77934	7.47205	8.44801	153	153	286	103	135	122	149	217	210	358
gene7823	lncRNA	105612555	LOC105612555		uncharacterized LOC105612555	246.588	302.303	190.873	0.631397	-0.66338	0.0328513	1	-1.58379	7.94596	8.23985	7.57647	8.23043	7.55614	299.75	250.049	312.889	202.438	360.821	172.923	155.637	256.139	173.319	281.916	8.22762	7.96607	8.28951	7.66134	8.49514	7.43399	7.28204	8.00078	7.43728	8.13912	310	224	319	211	345	160	164	253	205	289
gene22020	lncRNA	105603279	LOC105603279		uncharacterized LOC105603279	148.526	182.122	114.929	0.631057	-0.664158	0.0448521	1	-1.58464	7.21457	7.50876	6.8446	7.41115	6.81065	92.8258	90.4195	185.379	152.548	134.916	128.612	117.677	267.275	85.3912	230.215	6.53645	6.49856	7.53434	7.25312	7.07592	7.00688	6.87868	8.06218	6.41602	7.84684	96	81	189	159	129	119	124	264	101	236
gene131	protein_coding	101107643	GJA4	XP_014947335.1	gap junction protein alpha 4	397.446	487.511	307.381	0.630512	-0.665405	0.0440317	1	-1.58601	8.63461	8.92929	8.26388	8.83249	8.26185	361.634	309.212	617.931	306.056	290.749	323.15	278.059	389.776	320.428	777.463	8.49839	8.27245	9.2713	8.25765	8.18363	8.33606	8.11925	8.6065	8.32386	9.60263	374	277	630	319	278	299	293	385	379	797
gene10505	protein_coding	101119821	PPM1K	XP_004009763.1	protein phosphatase 1K, mitochondrial	1643.69	2022.64	1264.75	0.625297	-0.677387	0.031085	1	-1.59924	10.6827	10.982	10.3046	10.9067	10.2085	2468.59	639.634	2153.93	1421.87	2563.4	1946.47	1333.35	985.071	982.421	1942.19	11.2695	9.3211	11.0728	10.4736	11.3238	10.9266	10.3808	9.94408	9.9402	10.9235	2553	573	2196	1482	2451	1801	1405	973	1162	1991
gene5694	protein_coding	101114506	C3H2orf40	XP_004005966.2	augurin	418.556	515.433	321.679	0.624094	-0.680165	0.0265422	1	-1.60232	8.70928	9.00964	8.32948	8.94477	8.25841	357.766	531.354	678.743	298.381	333.629	259.385	303.682	678.312	215.592	528.714	8.48287	9.05353	9.40672	8.22101	8.3821	8.01895	8.24642	9.4058	7.75216	9.04634	370	476	692	311	319	240	320	670	255	542
gene4836	protein_coding	105606975	E2F2	XP_014948353.1	E2F transcription factor 2	347.698	428.254	267.142	0.623793	-0.680861	0.0466344	1	-1.6031	8.44169	8.74232	8.06146	8.62368	8.05447	241.734	265.677	625.778	275.354	233.226	263.708	224.914	526.451	306.055	514.082	7.91728	8.05353	9.28951	8.10515	7.86559	8.0428	7.81323	9.04016	8.25765	9.00585	250	238	638	287	223	244	237	520	362	527
gene23234	protein_coding	101110007	GABBR1	XP_014958094.1	gamma-aminobutyric acid (GABA) B receptor, 1	348.388	429.879	266.898	0.620867	-0.687643	0.0218913	1	-1.61065	8.44455	8.74779	8.06014	8.70471	8.00755	299.75	411.911	479.632	198.601	318.987	211.831	277.11	546.699	235.037	504.327	8.22762	8.68619	8.90578	7.63373	8.31735	7.72677	8.11431	9.0946	7.87674	8.97821	310	369	489	207	305	196	292	540	278	517
gene26923	protein_coding	101113652	PDLIM3	XP_004021754.1	PDZ and LIM domain 3	442.022	545.548	338.495	0.620469	-0.688569	0.0287113	1	-1.61169	8.78797	9.09156	8.40299	9.05155	8.37331	359.7	295.817	551.234	323.326	536.526	246.416	442.237	520.376	384.683	759.904	8.49065	8.20856	9.10652	8.33684	9.0675	7.94495	8.78867	9.02341	8.58753	9.56967	372	265	562	337	513	228	466	514	455	779
gene9103	protein_coding	101112052	S1PR2	XP_014951311.1	sphingosine 1-phosphate receptor 2	98.48	121.663	75.2967	0.618894	-0.692236	0.0453992	1	-1.61579	6.62176	6.92675	6.23451	6.87499	6.13311	72.5202	126.141	162.82	71.9567	143.283	51.877	43.6542	119.464	82.8548	110.23	6.18031	6.97889	7.34713	6.16906	7.16272	5.69702	5.44805	6.90043	6.37251	6.78437	75	113	166	75	137	48	46	118	98	113
gene17806	protein_coding	101106961	CDH11	XP_014955948.1	cadherin-11	147.843	182.658	113.027	0.618793	-0.692471	0.0387452	1	-1.61605	7.20792	7.513	6.82053	7.43451	6.76274	98.6274	130.606	153.992	60.4436	171.521	111.319	122.422	225.767	140.346	263.382	6.62392	7.02908	7.26671	5.91752	7.42224	6.79856	6.93572	7.81869	7.13284	8.04101	102	117	157	63	164	103	129	223	166	270
gene1045	protein_coding	101114572	BCL9	XP_014947695.1	B-cell CLL/lymphoma 9	328.637	406.121	251.153	0.618419	-0.693343	0.0226829	1	-1.61703	8.36035	8.66576	7.97242	8.59159	7.96394	319.089	246.7	652.26	264.801	256.235	296.131	217.322	433.31	230.81	369.709	8.31781	7.94661	9.3493	8.04876	8.00133	8.21009	7.76369	8.75925	7.85056	8.53025	330	221	665	276	245	274	229	428	273	379
gene941	protein_coding	101116782	WNT2B	XP_004002377.1	protein Wnt-2b	126.647	156.562	96.733	0.617859	-0.694651	0.0411274	1	-1.61849	6.98467	7.29059	6.59594	7.23619	6.55628	93.7928	122.792	160.858	111.293	145.374	60.5231	97.7476	224.754	91.3094	158.029	6.5514	6.94007	7.32965	6.79822	7.18363	5.91941	6.61099	7.8122	6.51269	7.30404	97	110	164	116	139	56	103	222	108	162
gene22068	protein_coding	101108783	NEK10	XP_011954672.1	NIMA-related kinase 10	166.248	205.555	126.942	0.617557	-0.695357	0.0339541	1	-1.61929	7.3772	7.68338	6.98802	7.60307	6.97398	108.297	123.908	199.111	118.009	282.382	146.985	145.198	267.275	100.609	170.71	6.75885	6.95313	7.63743	6.88275	8.1415	7.19952	7.18188	8.06218	6.65262	7.41541	112	111	203	123	270	136	153	264	119	175
gene7370	protein_coding	101108826	P3H3	XP_014950460.1	LOW QUALITY PROTEIN: prolyl 3-hydroxylase 3	146.636	181.821	111.451	0.612975	-0.706099	0.02999	1	-1.63139	7.1961	7.50637	6.80027	7.41681	6.76614	113.132	146.234	216.766	74.835	106.678	103.754	123.371	224.754	109.064	247.774	6.82186	7.19213	7.76	6.22564	6.73711	6.69702	6.94686	7.8122	6.76903	7.95288	117	131	221	78	102	96	130	222	129	254
gene2920	protein_coding	101121404	C2H9orf84	XP_014948462.1	chromosome 2 open reading frame, human C9orf84	133.862	166.196	101.528	0.610893	-0.711009	0.0318989	1	-1.63695	7.06461	7.37675	6.66574	7.33985	6.59527	147.941	149.583	165.762	66.2002	226.951	110.239	68.3284	177.171	113.291	113.156	7.20888	7.2248	7.37297	6.04876	7.82624	6.78448	6.09441	7.469	6.82389	6.82218	153	134	169	69	217	102	72	175	134	116
gene21481	protein_coding	105603294	ALPK3	XP_014957391.1	alpha kinase 3	128.867	160.109	97.6246	0.609739	-0.713737	0.0318402	1	-1.64005	7.00974	7.32291	6.60917	7.26808	6.60693	151.809	107.164	203.034	94.9829	95.1732	95.1077	91.1045	142.749	99.7639	207.779	7.24611	6.74367	7.66558	6.5696	6.57248	6.57149	6.50945	7.15734	6.64045	7.6989	157	96	207	99	91	88	96	141	118	213
gene6203	protein_coding	101104472	LIN7A	XP_004006269.1	lin-7 homolog A (C. elegans)	965.232	1199.65	730.81	0.609184	-0.715049	0.0132834	1	-1.64154	9.91473	10.2284	9.51335	10.1635	9.49049	1053.96	918.707	1743.94	830.86	749.881	707.904	637.732	1473.05	558.847	977.438	10.0416	9.84346	10.7681	9.69846	9.55052	9.46741	9.31681	10.5246	9.12631	9.93286	1090	823	1778	866	717	655	672	1455	661	1002
gene14325	protein_coding	101112833	RASL10B	XP_004013249.1	RAS-like family 10 member B	82.7216	102.842	62.6013	0.608714	-0.716163	0.0484475	1	-1.64281	6.37019	6.68428	5.96812	6.65122	5.82971	88.9581	39.0701	86.3141	104.577	99.3566	82.1385	32.2662	149.836	54.9547	89.7448	6.47505	5.28799	6.43152	6.70842	6.63454	6.35999	5.01195	7.22724	5.78017	6.48776	92	35	88	109	95	76	34	148	65	92
gene22244	protein_coding	101105445	LHFPL4	XP_004018341.1	lipoma HMGIC fusion partner-like 4	332.453	413.442	251.464	0.608219	-0.717336	0.0120815	1	-1.64414	8.37701	8.69154	7.97421	8.66074	7.8266	479.6	446.516	463.938	237.937	324.216	283.162	175.566	496.079	114.137	303.376	8.90569	8.80257	8.85779	7.89444	8.34081	8.14548	7.45587	8.95443	6.83462	8.24497	496	400	473	248	310	262	185	490	135	311
gene5016	protein_coding	101112214	ADAMTS13	XP_014949304.1	ADAM metallopeptidase with thrombospondin type 1 motif 13	837.711	1046.23	629.188	0.601384	-0.733641	0.0144308	1	-1.66283	9.71031	10.031	9.29735	10.0097	9.28992	898.283	610.611	846.467	756.985	959.053	574.97	622.548	1280.69	580.829	1246.67	9.81103	9.25411	9.72531	9.56412	9.90547	9.16734	9.28204	10.3227	9.18197	10.2839	929	547	863	789	917	532	656	1265	687	1278
gene11232	protein_coding	101121857	SLC24A1	XP_014952305.1	sodium/potassium/calcium exchanger 1	88.763	110.961	66.5652	0.599899	-0.737207	0.0345444	1	-1.66695	6.47189	6.7939	6.0567	6.75599	6.03174	137.305	74.7914	137.318	87.3075	93.0814	60.5231	56.9403	74.918	53.2638	112.181	7.10124	6.2248	7.10138	6.44803	6.54042	5.91941	5.83138	6.22724	5.73508	6.80968	142	67	140	91	89	56	60	74	63	115
gene5183	protein_coding	101104973	RALGPS1	XP_012018028.1	Ral GEF with PH domain and SH3 binding motif 1	1882.72	2353.59	1411.86	0.599875	-0.737266	0.0123506	1	-1.66701	10.8786	11.2006	10.4634	11.1526	10.4609	1795.6	1265.87	2617.87	1434.34	1575.06	1495.79	1392.19	2584.67	1471.1	3194.72	10.8103	10.3059	11.3542	10.4862	10.6212	10.5467	10.4431	11.3358	10.5227	11.6415	1857	1134	2669	1495	1506	1384	1467	2553	1740	3275
gene14874	protein_coding	101105341	RSAD1	XP_012041283.1	radical S-adenosyl methionine domain containing 1	94.9696	118.725	71.214	0.599823	-0.737392	0.0324941	1	-1.66716	6.56939	6.89148	6.15409	6.78411	6.11634	105.396	72.5589	188.322	45.0929	54.3847	92.9462	70.2264	125.538	75.2457	119.985	6.71968	6.18108	7.55706	5.49483	5.76513	6.53832	6.13394	6.97198	6.23354	6.90671	109	65	192	47	52	86	74	124	89	123
gene7192	protein_coding	101117662	C3H12orf60	XP_004007601.1	chromosome 3 open reading frame, human C12orf60	182.547	228.434	136.66	0.598245	-0.741193	0.0230458	1	-1.67156	7.51212	7.83564	7.09444	7.7755	7.07448	168.247	148.467	241.287	103.618	143.283	117.804	160.382	298.66	153.028	290.695	7.39444	7.21399	7.91461	6.69513	7.16272	6.88024	7.32537	8.22236	7.25765	8.18336	174	133	246	108	137	109	169	295	181	298
gene27924	protein_coding	443011	BGN	NP_001009201.1	biglycan	6228.27	7796.22	4660.33	0.597769	-0.742341	0.0265155	1	-1.67289	12.6046	12.9286	12.1862	12.8293	12.1474	4255.48	6577.18	8231.23	5242.29	5090.19	4133.94	3544.53	10513.8	3803.71	10890.3	12.0551	12.6833	13.0069	12.356	12.3135	12.0133	11.7914	13.36	11.8932	13.4108	4401	5892	8392	5464	4867	3825	3735	10385	4499	11164
gene13034	protein_coding	105612922	LOC105612922	XP_014953118.1	LOW QUALITY PROTEIN: WD repeat-containing protein KIAA1875-like	237.133	296.833	177.433	0.597752	-0.742381	0.0133886	1	-1.67294	7.88955	8.21351	7.47113	8.15897	7.38684	231.098	280.189	439.417	189.966	198.713	186.973	109.136	304.734	120.9	310.205	7.85236	8.13026	8.77945	7.5696	7.63454	7.54669	6.76998	8.25141	6.91768	8.27708	239	251	448	198	190	173	115	301	143	318
gene16098	protein_coding	101102504	MMP23B	XP_014954546.1	matrix metallopeptidase 23B	81.0556	101.566	60.5457	0.596123	-0.746318	0.0383526	1	-1.67751	6.34084	6.66627	5.91995	6.58213	5.87007	53.1815	89.3032	125.548	60.4436	84.7146	41.0693	49.3483	147.811	62.5638	96.5732	5.73285	6.48064	6.97209	5.91752	6.40454	5.35999	5.62493	7.20761	5.96726	6.59355	55	80	128	63	81	38	52	146	74	99
gene2717	protein_coding	101111927	COL6A1	XP_004003436.1	collagen, type VI, alpha 1	1257.12	1576.17	938.063	0.595153	-0.748667	0.0121897	1	-1.68024	10.2959	10.6222	9.87354	10.5661	9.86989	940.828	992.382	1546.79	923.924	1339.74	817.062	973.68	2015.7	983.267	2037.79	9.87779	9.95475	10.5951	9.85163	10.3877	9.6743	9.9273	10.9771	9.94144	10.9928	973	889	1577	963	1281	756	1026	1991	1163	2089
gene12454	protein_coding	101106083	MARCKS	XP_014952824.1	LOW QUALITY PROTEIN: myristoylated alanine-rich C-kinase substrate	1209.97	1517.83	902.114	0.594344	-0.75063	0.043641	1	-1.68253	10.2408	10.5678	9.81717	10.464	9.80803	839.3	920.939	1596.81	851.968	1233.07	738.166	991.711	1296.89	1007.78	2623.08	9.71304	9.84696	10.641	9.73465	10.268	9.5278	9.95378	10.3408	9.97697	11.357	868	825	1628	888	1179	683	1045	1281	1192	2689
gene8576	protein_coding	105610309	LOC105610309	XP_014950619.1	LOW QUALITY PROTEIN: zinc finger protein 497-like	678.011	850.608	505.414	0.594179	-0.75103	0.0131701	1	-1.68299	9.40517	9.73235	8.98132	9.67014	8.93011	562.757	765.775	1243.71	451.888	613.919	339.362	475.452	982.034	494.592	850.625	9.13637	9.58078	10.2804	8.81982	9.2619	8.40668	8.89316	9.93963	8.9501	9.73238	582	686	1268	471	587	314	501	970	585	872
gene3729	protein_coding	101120384	HAND2	XP_004004505.2	heart and neural crest derivatives expressed 2	301.456	378.219	224.693	0.594082	-0.751266	0.0275148	1	-1.68327	8.23581	8.56308	7.81181	8.45776	7.8061	254.304	207.63	578.697	249.45	206.034	213.992	248.639	360.416	203.755	491.645	7.99041	7.69787	9.17666	7.96261	7.68674	7.74142	7.95791	8.49352	7.67069	8.94147	263	186	590	260	197	198	262	356	241	504
gene16827	misc_RNA	105616706	LOC105616706		dihydrodiol dehydrogenase 3-like	3420.84	4295.97	2545.72	0.592583	-0.754911	0.0455343	1	-1.68753	11.7401	12.0688	11.3139	11.9438	11.2634	2532.41	4023.11	6377.44	2350.59	2263.24	2196.12	2037.52	4380.68	2121.25	5926.08	11.3063	11.9741	12.6388	11.1988	11.1442	11.1007	10.9926	12.0969	11.0507	12.5329	2619	3604	6502	2450	2164	2032	2147	4327	2509	6075
gene7191	protein_coding	101117410	ART4	XP_012030700.1	ADP-ribosyltransferase 4 (Dombrock blood group)	304.672	383.92	225.424	0.587164	-0.768165	0.0178238	1	-1.7031	8.25111	8.58466	7.81649	8.52785	7.77933	287.18	184.188	302.099	241.775	307.483	159.954	233.455	442.421	307.746	580.415	8.16581	7.52503	8.23888	7.91752	8.26436	7.32151	7.867	8.78928	8.2656	9.18094	297	165	308	252	294	148	246	437	364	595
gene5854	lncRNA	105606919	LOC105606919		uncharacterized LOC105606919	46.6245	58.8902	34.3589	0.583441	-0.777342	0.0496682	1	-1.71397	5.54302	5.87996	5.10261	5.82398	4.96267	45.446	61.3959	75.5249	24.945	46.0178	16.2115	37.9602	44.5459	31.2819	82.9164	5.50608	5.94007	6.23888	4.64068	5.52412	4.01895	5.24642	5.47722	4.96726	6.37359	47	55	77	26	44	15	40	44	37	85
gene14929	lncRNA	105608416	LOC105608416		uncharacterized LOC105608416	88.6404	111.988	65.293	0.583037	-0.778342	0.0287839	1	-1.71516	6.46989	6.8072	6.02886	6.71789	5.98157	82.1895	100.466	105.931	60.4436	65.8891	50.7962	52.1953	123.513	62.5638	182.416	6.36088	6.65057	6.72698	5.91752	6.04197	5.66665	5.70585	6.94852	5.96726	7.51109	85	90	108	63	63	47	55	122	74	187
gene4748	protein_coding	101113473	FCN3	XP_014948345.1	ficolin 3	118.112	149.431	86.7917	0.580813	-0.783855	0.0208252	1	-1.72173	6.88401	7.22334	6.43949	7.15252	6.39166	254.304	82.6055	127.51	99.78	129.686	115.642	83.5125	122.501	52.4183	113.156	7.99041	6.36817	6.99446	6.64068	7.01888	6.85353	6.38392	6.93665	5.712	6.82218	263	74	130	104	124	107	88	121	62	116
gene12700	protein_coding	101106947	TCF21	XP_004011395.1	transcription factor 21	308.911	390.903	226.918	0.580496	-0.784641	0.0113337	1	-1.72266	8.27105	8.61067	7.82603	8.53006	7.79077	208.858	313.678	498.268	218.749	288.657	166.439	188.852	476.843	246.874	481.89	7.70638	8.29314	8.96078	7.77313	8.17321	7.37885	7.56111	8.89737	7.94763	8.91256	216	281	508	228	276	154	199	471	292	494
gene4477	protein_coding	105606766	LOC105606766	XP_014949018.1	COPII coat assembly protein sec16-like	827.817	1050.17	605.459	0.576532	-0.794528	0.0275081	1	-1.73451	9.69317	10.0364	9.24189	9.94935	9.20043	861.54	868.474	1802.79	596.761	695.496	634.412	435.594	1085.3	492.056	805.752	9.75077	9.76234	10.816	9.22101	9.4419	9.30928	8.76684	10.0839	8.94268	9.65419	891	778	1838	622	665	587	459	1072	582	826
gene14663	protein_coding	101122801	TNFSF12	XP_004012708.1	tumor necrosis factor ligand superfamily member 12	394.071	500.653	287.489	0.574227	-0.800307	0.0164355	1	-1.74147	8.62231	8.96767	8.16736	8.88959	8.15333	392.576	363.911	833.716	280.151	329.446	246.416	255.282	517.339	291.683	430.19	8.61683	8.50744	9.70341	8.13006	8.3639	7.94495	7.99595	9.01497	8.18826	8.74883	406	326	850	292	315	228	269	511	345	441
gene17587	protein_coding	101103258	FOXF1	XP_014955637.1	forkhead box F1	97.4237	123.855	70.9928	0.573195	-0.802902	0.0255152	1	-1.74461	6.6062	6.9525	6.1496	6.9124	6.12225	105.396	69.21	118.682	79.6321	84.7146	47.5539	74.0224	168.059	84.5457	142.421	6.71968	6.11291	6.89096	6.31528	6.40454	5.57149	6.20989	7.39283	6.40166	7.15402	109	62	121	83	81	44	78	166	100	146
gene2457	protein_coding	105613048	PFN2	XP_014948092.1	LOW QUALITY PROTEIN: profilin-2	108.405	137.917	78.8934	0.572034	-0.805826	0.0262648	1	-1.74815	6.76029	7.10766	6.30183	7.01366	6.28538	83.1565	63.6285	116.72	67.1596	101.448	81.0577	93.0025	160.972	89.6185	227.288	6.37776	5.9916	6.86691	6.06952	6.6646	6.34088	6.5392	7.33067	6.48572	7.82838	86	57	119	70	97	75	98	159	106	233
gene10194	protein_coding	101121774	NR2F1	XP_012034705.2	LOW QUALITY PROTEIN: COUP transcription factor 1	240.584	306.296	174.872	0.570926	-0.808625	0.0437168	1	-1.75154	7.9104	8.25878	7.45016	8.10224	7.43508	158.577	185.304	458.053	203.398	146.42	137.258	155.637	367.503	192.764	400.925	7.30904	7.53375	8.83937	7.66816	7.19397	7.10074	7.28204	8.52161	7.59069	8.64719	164	166	467	212	140	127	164	363	228	411
gene21290	protein_coding	105612818	SCARF2	XP_014956945.1	scavenger receptor class F member 2	58.1547	74.051	42.2584	0.570666	-0.809282	0.0331751	1	-1.75234	5.86182	6.21045	5.40117	6.12871	5.32584	48.3468	66.9774	92.1992	47.0117	48.1095	25.9385	34.1642	111.365	37.2001	70.2351	5.59535	6.0656	6.52668	5.55495	5.58825	4.69702	5.09441	6.79915	5.21724	6.13412	50	60	94	49	46	24	36	110	44	72
gene21158	protein_coding	101107735	THOC5	XP_004017511.1	THO complex 5	1596.36	2035.61	1157.1	0.568429	-0.814949	0.00531953	1	-1.75924	10.6406	10.9912	10.1763	10.9831	10.1573	2207.51	1546.06	1934.22	1107.17	2309.26	1033.22	989.813	2025.82	1109.24	1701.25	11.1082	10.5944	10.9175	10.1127	11.1732	10.0129	9.95101	10.9843	10.1154	10.7324	2283	1385	1972	1154	2208	956	1043	2001	1312	1744
gene954	lncRNA	105609244	LOC105609244		uncharacterized LOC105609244	80.3121	102.499	58.1254	0.567084	-0.818365	0.0270475	1	-1.76341	6.32754	6.67946	5.8611	6.67027	5.73657	83.1565	60.2797	114.759	87.3075	106.678	23.7769	70.2264	110.352	49.0365	97.5487	6.37776	5.9136	6.84246	6.44803	6.73711	4.57149	6.13394	6.78597	5.61578	6.60805	86	54	117	91	102	22	74	109	58	100
gene20576	protein_coding	443028	CPE	XP_004017225.1	carboxypeptidase E	68.7317	87.7753	49.688	0.566082	-0.820918	0.0433961	1	-1.76653	6.1029	6.45574	5.63483	6.32162	5.55466	53.1815	77.024	42.1762	29.7421	93.0814	42.15	59.7873	126.551	39.7365	123.887	5.73285	6.26724	5.39836	4.89444	6.54042	5.39746	5.90177	6.98357	5.31239	6.95288	55	69	43	31	89	39	63	125	47	127
gene9387	protein_coding	101102389	ACSL6	XP_012033531.1	acyl-CoA synthetase long-chain family member 6	42.9529	54.855	31.0507	0.56605	-0.820998	0.0355129	1	-1.76663	5.42468	5.77755	4.95655	5.70652	4.82475	42.5452	60.2797	71.6015	23.9856	36.6051	29.1808	18.9801	43.5335	22.8273	79.9899	5.41092	5.9136	6.16192	4.5841	5.19397	4.86695	4.24642	5.44405	4.51269	6.32175	44	54	73	25	35	27	20	43	27	82
gene20257	pseudogene	101111747	LOC101111747			81.546	104.148	58.9439	0.565962	-0.821223	0.0418277	1	-1.7669	6.34954	6.70249	5.88127	6.60314	5.79105	87.9912	60.2797	173.609	51.8088	95.1732	28.1	83.5125	109.34	71.0184	54.6273	6.45929	5.9136	7.4397	5.69513	6.57248	4.8125	6.38392	6.77268	6.15012	5.77155	91	54	177	54	91	26	88	108	84	56
gene24636	protein_coding	101121645	CH25H	XP_011957903.1	cholesterol 25-hydroxylase	44.9486	57.4717	32.4255	0.564199	-0.825724	0.0397895	1	-1.77242	5.4902	5.84478	5.01906	5.75415	4.90345	32.8758	42.419	71.6015	19.1885	36.6051	45.3923	17.0821	78.9676	38.0456	67.3086	5.03895	5.40664	6.16192	4.26217	5.19397	5.50438	4.09441	6.30319	5.24966	6.07272	34	38	73	20	35	42	18	78	45	69
gene7138	protein_coding	101118008	KCNJ8	XP_004006840.1	ATP-sensitive inward rectifier potassium channel 8	306.859	392.575	221.143	0.563315	-0.827987	0.00805325	1	-1.77521	8.26143	8.61682	7.78884	8.54809	7.77142	230.131	219.909	373.701	288.786	327.354	184.812	213.526	444.446	198.682	587.243	7.84631	7.78076	8.54574	8.17386	8.35471	7.52991	7.73827	8.79586	7.63432	9.19781	238	197	381	301	313	171	225	439	235	602
gene21651	protein_coding	101112424	LOXL1	XP_011954106.2	LOW QUALITY PROTEIN: lysyl oxidase homolog 1	1285.73	1645.02	926.447	0.563183	-0.828323	0.00466927	1	-1.77562	10.3284	10.6839	9.85556	10.6142	9.83501	959.2	1248.01	1952.86	903.777	1202.74	783.558	821.839	2209.07	875.048	1901.22	9.90569	10.2854	10.9314	9.81982	10.2321	9.6139	9.68271	11.1092	9.77322	10.8927	992	1118	1991	942	1150	725	866	2182	1035	1949
gene3352	protein_coding	101114931	TPM2	XP_004004324.1	tropomyosin 2 (beta)	286.515	366.704	206.326	0.562649	-0.829692	0.0246435	1	-1.77731	8.16247	8.51847	7.68878	8.40537	7.63659	152.776	200.932	379.586	176.534	413.114	128.612	237.251	544.674	288.301	343.371	7.25527	7.65057	8.56828	7.4638	8.6904	7.00688	7.89027	9.08925	8.17143	8.42363	158	180	387	184	395	119	250	538	341	352
gene1288	protein_coding	101101860	SLC27A3	XP_012037400.1	long-chain fatty acid transport protein 3	78.849	100.92	56.7782	0.562606	-0.829802	0.0190984	1	-1.77744	6.30102	6.65707	5.82726	6.55889	5.80589	63.8178	70.3263	154.973	50.8494	60.6598	61.6039	58.8383	128.576	42.2729	96.5732	5.99589	6.13599	7.27587	5.66816	5.92267	5.94495	5.87868	7.00647	5.40166	6.59355	66	63	158	53	58	57	62	127	50	99
gene20925	protein_coding	100147794	RHOF	NP_001120757.1	ras homolog family member F (in filopodia)	786.923	1007.61	566.238	0.561963	-0.831453	0.0496528	1	-1.77948	9.62008	9.97672	9.14526	9.84914	9.03885	546.319	1052.66	1627.22	406.795	573.131	463.65	395.735	1095.42	512.347	1195.95	9.0936	10.0398	10.6682	8.66816	9.16272	8.85689	8.62839	10.0973	9.00098	10.2239	565	943	1659	424	548	429	417	1082	606	1226
gene2731	protein_coding	101113453	PRMT2	XP_011960112.1	protein arginine methyltransferase 2	100.559	128.947	72.1704	0.559689	-0.837304	0.0373094	1	-1.78671	6.6519	7.01064	6.17333	6.87087	6.12727	63.8178	108.28	198.13	70.0379	73.2101	50.7962	68.3284	170.084	63.4093	139.495	5.99589	6.75862	7.6303	6.13006	6.19397	5.66665	6.09441	7.4101	5.98662	7.12407	66	97	202	73	70	47	72	168	75	143
gene23232	protein_coding	101109748	ZFP57	XP_011956414.1	ZFP57 zinc finger protein	68.437	87.7626	49.1115	0.559594	-0.837546	0.0271341	1	-1.78701	6.09671	6.45553	5.61799	6.38505	5.52364	70.5863	44.6516	67.6781	25.9044	77.3936	70.2501	37.9602	73.9056	66.7911	149.25	6.14132	5.48064	6.08062	4.69513	6.27414	6.13443	5.24642	6.20761	6.06158	7.22158	73	40	69	27	74	65	40	73	79	153
gene18477	protein_coding	443450	BCAT2	XP_004015404.1	branched chain amino-acid transaminase 2, mitochondrial	571.759	734.051	409.467	0.557818	-0.842134	0.0169402	1	-1.7927	9.15926	9.51974	8.6776	9.42712	8.61993	446.724	656.379	1071.08	404.877	470.637	332.877	337.846	697.548	315.356	984.266	8.80324	9.35838	10.0649	8.66134	8.87847	8.37885	8.40022	9.44615	8.30084	9.9429	462	588	1092	422	450	308	356	689	373	1009
gene7727	protein_coding	101112309	FZD1	XP_014950582.1	frizzled class receptor 1	84.9737	109.319	60.6288	0.554606	-0.850465	0.0193948	1	-1.80308	6.40894	6.7724	5.92193	6.71105	5.90224	72.5202	70.3263	85.3333	60.4436	99.3566	44.3116	57.8893	124.526	70.173	164.857	6.18031	6.13599	6.41504	5.91752	6.63454	5.46961	5.85523	6.9603	6.13284	7.36507	75	63	87	63	95	41	61	123	83	169
gene19289	protein_coding	101102010	SCUBE2	XP_011951185.1	signal peptide, CUB and EGF-like domain-containing protein 2	166.274	213.964	118.583	0.554218	-0.851476	0.0195701	1	-1.80435	7.37742	7.74123	6.88975	7.64679	6.8687	131.503	101.582	170.667	126.644	153.741	89.7039	141.402	330.044	133.582	283.867	7.03895	6.66651	7.41504	6.98463	7.26436	6.4871	7.14366	8.36652	7.06158	8.14907	136	91	174	132	147	83	149	326	158	291
gene17566	lncRNA	105609117	LOC105609117		uncharacterized LOC105609117	85.9488	110.624	61.2734	0.553887	-0.852337	0.046535	1	-1.80542	6.42541	6.78953	5.93719	6.61837	5.88538	78.3218	89.3032	183.417	62.3625	42.8802	65.927	46.5013	100.228	42.2729	148.274	6.29134	6.48064	7.51899	5.96261	5.42224	6.0428	5.5392	6.64714	5.40166	7.21212	81	80	187	65	41	61	49	99	50	152
gene10731	protein_coding	100270713	IGFBP7	NP_001138653.1	insulin-like growth factor binding protein 7	2567.51	3305.87	1829.16	0.553306	-0.853849	0.0404289	1	-1.80732	11.3262	11.6908	10.837	11.5143	10.823	1180.63	2146.63	3631.08	2129.92	2306.12	1549.82	1620.9	4013.18	1698.52	5398.35	10.2053	11.0679	11.8262	11.0566	11.1713	10.5979	10.6626	11.9705	10.7301	12.3983	1221	1923	3702	2220	2205	1434	1708	3964	2009	5534
gene6621	protein_coding	101115022	GRIP1	XP_014949521.1	glutamate receptor interacting protein 1	64.4094	83.1047	45.7142	0.55008	-0.862288	0.0175845	1	-1.81792	6.0092	6.37686	5.51457	6.35629	5.42937	67.6855	59.1634	107.893	25.9044	70.0726	65.927	44.6033	84.0297	32.9728	85.8428	6.08078	5.88663	6.75345	4.69513	6.13078	6.0428	5.47908	6.39283	5.04321	6.42363	70	53	110	27	67	61	47	83	39	88
gene5545	protein_coding	101112041	MEIS1	XP_012023552.1	homeobox protein Meis1	103.46	133.701	73.2185	0.547627	-0.868734	0.0127807	1	-1.82606	6.69293	7.06287	6.19414	6.96708	6.16599	60.917	92.6521	143.203	53.7277	118.182	60.5231	79.7165	157.935	79.473	188.269	5.92877	6.53375	7.16192	5.74759	6.88487	5.91941	6.31681	7.30319	6.31239	7.55665	63	83	146	56	113	56	84	156	94	193
gene26784	protein_coding	101115678	GDF10	XP_004021600.1	growth differentiation factor 10	130.606	168.862	92.3496	0.546894	-0.870668	0.0123014	1	-1.82851	7.02908	7.3997	6.52903	7.36711	6.42637	152.776	59.1634	157.916	96.9017	132.824	56.2	155.637	156.923	93.8457	243.872	7.25527	5.88663	7.30301	6.59845	7.05337	5.8125	7.28204	7.29391	6.55222	7.92998	158	53	161	101	127	52	164	155	111	250
gene437	lncRNA	105609509	LOC105609509		uncharacterized LOC105609509	56.4292	72.9839	39.8745	0.546347	-0.872112	0.0242649	1	-1.83034	5.81837	6.18951	5.31739	6.07504	5.30764	49.3137	48.0005	123.586	38.3769	39.7426	33.5039	38.9092	83.0173	40.5819	69.2596	5.62392	5.58498	6.94937	5.26217	5.31262	5.06626	5.28204	6.37534	5.34277	6.11394	51	43	126	40	38	31	41	82	48	71
gene1911	lncRNA	105612547	LOC105612547		uncharacterized LOC105612547	56.2238	72.7317	39.716	0.546061	-0.872865	0.0489143	1	-1.8313	5.81311	6.18451	5.31165	6.04185	5.268	36.7436	35.7213	63.7548	33.5798	44.9719	31.3423	60.7364	98.2034	37.2001	119.985	5.19942	5.15871	5.99446	5.06952	5.49095	4.97004	5.92449	6.6177	5.21724	6.90671	38	32	65	35	43	29	64	97	44	123
gene8192	protein_coding	101119132	AEBP1	XP_012032361.2	adipocyte enhancer-binding protein 1	457.81	592.445	323.175	0.545493	-0.874368	0.0155497	1	-1.8332	8.8386	9.21054	8.33617	9.11052	8.31657	297.816	264.561	464.919	278.233	593.002	299.373	372.959	932.426	400.747	674.062	8.21828	8.04746	8.86084	8.12015	9.21189	8.2258	8.54287	9.86484	8.64655	9.39674	308	237	474	290	567	277	393	921	474	691
gene11270	lncRNA	105615627	LOC105615627		uncharacterized LOC105615627	47.0969	60.9622	33.2316	0.545117	-0.875362	0.0380605	1	-1.83447	5.55756	5.92984	5.05448	5.86525	4.75731	63.8178	48.0005	50.023	28.7827	79.4853	6.48462	31.3172	34.4218	51.5729	77.0635	5.99589	5.58498	5.64452	4.84713	6.31262	2.69702	4.96888	5.10525	5.68854	6.26798	66	43	51	30	76	6	33	34	61	79
gene4647	protein_coding	101111346	TMEM54	XP_004005059.2	transmembrane protein 54	49.7942	64.5075	35.0809	0.543826	-0.878782	0.0268613	1	-1.83882	5.63791	6.0114	5.13261	5.91942	5.08946	41.5782	29.0235	106.912	41.2552	41.8344	36.7462	45.5523	67.8312	22.8273	64.3821	5.37776	4.85915	6.74028	5.3665	5.38662	5.19952	5.50945	6.08388	4.51269	6.00859	43	26	109	43	40	34	48	67	27	66
gene23852	protein_coding	101114735	FAM181B	XP_011957662.2	family with sequence similarity 181 member B	42.9034	55.5967	30.2102	0.543381	-0.879964	0.0319942	1	-1.84033	5.42302	5.79693	4.91696	5.702	4.77872	32.8758	53.5819	92.1992	38.3769	38.6968	21.6154	18.0311	55.6823	19.4455	58.5292	5.03895	5.74367	6.52668	5.26217	5.27414	4.43399	4.17242	5.79915	4.28137	5.87109	34	48	94	40	37	20	19	55	23	60
gene21453	lncRNA	105603094	LOC105603094		uncharacterized LOC105603094	107.861	139.836	75.886	0.542677	-0.881834	0.0203181	1	-1.84272	6.75303	7.1276	6.24576	7.0437	6.10261	164.379	111.629	143.203	107.455	94.1273	47.5539	34.1642	212.605	78.6275	84.8674	7.36088	6.80257	7.16192	6.74759	6.55654	5.57149	5.09441	7.73203	6.29696	6.40714	170	100	146	112	90	44	36	210	93	87
gene13477	lncRNA	105609925	LOC105609925		uncharacterized LOC105609925	46.5268	60.4311	32.6226	0.539831	-0.88942	0.0362145	1	-1.85243	5.53999	5.91722	5.0278	5.82185	4.9156	35.7766	25.6747	43.1571	23.9856	50.2012	37.8269	18.9801	90.1041	56.6456	82.9164	5.16095	4.68227	5.43152	4.5841	5.64965	5.24134	4.24642	6.49352	5.82389	6.37359	37	23	44	25	48	35	20	89	67	85
gene5184	protein_coding	105610840	ANGPTL2	XP_012017994.1	angiopoietin like 2	1496.2	1943.97	1048.43	0.539327	-0.890768	0.0030773	1	-1.85416	10.5471	10.9248	10.034	10.8459	10.0314	1351.78	949.963	2183.36	1092.78	1138.94	1128.32	1012.59	2235.39	1058.51	2810.38	10.4006	9.89173	11.0923	10.0938	10.1535	10.14	9.98383	11.1263	10.0478	11.4565	1398	851	2226	1139	1089	1044	1067	2208	1252	2881
gene8150	protein_coding	101110052	STK31	XP_004008008.1	serine/threonine kinase 31	144.982	188.564	101.399	0.537745	-0.895007	0.00681266	1	-1.85962	7.17973	7.55891	6.6639	7.50818	6.62999	123.768	81.4892	257.962	130.482	199.759	126.45	88.2575	144.774	80.3184	216.558	6.95149	6.34854	8.01101	7.0277	7.64212	6.98242	6.46365	7.17766	6.32766	7.75861	128	73	263	136	191	117	93	143	95	222
gene5166	protein_coding	100302085	AK1	NP_001155354.1	adenylate kinase 1	75.4068	98.1199	52.6937	0.537033	-0.896916	0.0154859	1	-1.86208	6.23662	6.61647	5.71956	6.52812	5.70047	68.6524	58.0471	97.1034	53.7277	60.6598	39.9885	47.4503	102.253	64.2548	161.931	6.10124	5.85915	6.60145	5.74759	5.92267	5.32151	5.56834	6.676	6.00573	7.33923	71	52	99	56	58	37	50	101	76	166
gene12437	protein_coding	105612589	FAM26E	XP_012037925.1	family with sequence similarity 26 member E	94.6303	123.212	66.0489	0.53606	-0.899534	0.0156706	1	-1.86546	6.56423	6.945	6.04546	6.83286	6.00456	57.0492	41.3027	154.973	58.5248	93.0814	71.3308	78.7674	127.563	80.3184	183.392	5.83414	5.36817	7.27587	5.87098	6.54042	6.15645	6.29953	6.99507	6.32766	7.51878	59	37	158	61	89	66	83	126	95	188
gene18564	protein_coding	101111311	SYT3	XP_014955557.1	LOW QUALITY PROTEIN: synaptotagmin-3	266.801	347.68	185.921	0.534747	-0.903071	0.0385764	1	-1.87004	8.05962	8.44162	7.53855	8.33885	7.4631	251.403	181.955	614.988	165.021	297.024	98.3501	215.424	359.404	268.855	215.583	7.97386	7.50744	9.26441	7.3665	8.21444	6.61985	7.75104	8.48946	8.07069	7.7521	260	163	627	172	284	91	227	355	318	221
gene19613	protein_coding	101121199	LOC101121199	XP_004016338.1	folate receptor alpha	31.1797	40.6468	21.7125	0.534175	-0.904616	0.032518	1	-1.87205	4.96253	5.34507	4.44045	5.31177	4.17116	36.7436	48.0005	53.9463	10.5536	38.6968	25.9385	11.3881	45.5583	12.6819	28.2891	5.19942	5.58498	5.75345	3.39967	5.27414	4.69702	3.50945	5.50964	3.66469	4.82218	38	43	55	11	37	24	12	45	15	29
gene3498	lncRNA	105608018	LOC105608018		uncharacterized LOC105608018	49.3686	64.4134	34.3237	0.532866	-0.908156	0.0264895	1	-1.87664	5.62552	6.00929	5.10113	5.90939	4.82956	31.9089	45.7679	72.5823	41.2552	48.1095	6.48462	41.7562	72.8932	36.3547	96.5732	4.99589	5.51626	6.18155	5.3665	5.58825	2.69702	5.38392	6.18771	5.18407	6.59355	33	41	74	43	46	6	44	72	43	99
gene21607	protein_coding	101105108	CSPG4	XP_014957462.1	chondroitin sulfate proteoglycan 4	49.2647	64.3499	34.1795	0.531151	-0.912805	0.0496031	1	-1.8827	5.62248	6.00786	5.09506	5.86675	4.9706	31.9089	52.4656	103.969	18.229	63.7974	22.6962	28.4702	84.0297	49.0365	38.044	4.99589	5.7133	6.70001	4.18817	5.99543	4.50438	4.83138	6.39283	5.61578	5.2496	33	47	106	19	61	21	30	83	58	39
gene7193	protein_coding	101107180	SMCO3	XP_004006883.1	single-pass membrane and coiled-coil domain-containing protein 3	48.9528	63.9486	33.957	0.531005	-0.913204	0.0230701	1	-1.88322	5.61332	5.99884	5.08564	5.90688	5.05439	53.1815	43.5353	56.8889	23.9856	33.4675	30.2616	32.2662	97.191	39.7365	79.0144	5.73285	5.44411	5.83007	4.5841	5.06469	4.91941	5.01195	6.60275	5.31239	6.30404	55	39	58	25	32	28	34	96	47	81
gene19275	protein_coding	101103753	ADM	XP_004016211.1	ADM	201.515	263.958	139.071	0.526871	-0.924479	0.00501777	1	-1.898	7.65474	8.04416	7.11968	7.97296	7.07501	129.569	169.676	319.755	107.455	278.199	104.835	121.473	324.982	191.919	267.283	7.01758	7.40664	8.32082	6.74759	8.11997	6.71197	6.92449	8.34422	7.58435	8.06223	134	152	326	112	266	97	128	321	227	274
gene8122	protein_coding	101114773	HOXA4	XP_014950590.1	homeobox A4	29.2525	38.354	20.1509	0.525392	-0.928535	0.0446817	1	-1.90334	4.87049	5.26131	4.33277	5.12043	4.28441	25.1403	23.4421	54.9272	11.5131	18.8255	19.4539	21.8271	32.397	24.5183	60.4802	4.65193	4.55103	5.77945	3.5252	4.23461	4.28198	4.44805	5.01779	4.61578	5.91839	26	21	56	12	18	18	23	32	29	62
gene6015	protein_coding	101119969	LOXL3	XP_004006155.1	lysyl oxidase homolog 3	72.4272	95.3262	49.5283	0.519567	-0.944619	0.00956109	1	-1.92468	6.17846	6.5748	5.63018	6.51942	5.55834	62.8508	74.7914	119.663	28.7827	69.0267	39.9885	55.0423	100.228	49.0365	124.862	5.97386	6.2248	6.90283	4.84713	6.10908	5.32151	5.78247	6.64714	5.61578	6.96419	65	67	122	30	66	37	58	99	58	128
gene15240	protein_coding	106991403	LOC106991403	XP_014953854.1	microtubule-associated protein tau-like	45.8845	60.3942	31.3748	0.519501	-0.944801	0.0381162	1	-1.92492	5.51994	5.91634	4.97154	5.73843	4.85098	23.2065	52.4656	92.1992	24.945	35.5592	22.6962	39.8582	74.918	16.9091	76.088	4.53645	5.7133	6.52668	4.64068	5.15215	4.50438	5.31681	6.22724	4.07973	6.2496	24	47	94	26	34	21	42	74	20	78
gene18479	lncRNA	105608433	LOC105608433		uncharacterized LOC105608433	486.433	640.612	332.254	0.518651	-0.947164	0.0105167	1	-1.92808	8.9261	9.32331	8.37614	9.22618	8.29998	372.27	558.145	912.183	332.92	409.977	252.9	285.651	629.716	231.655	878.914	8.54021	9.1245	9.83318	8.37903	8.6794	7.98242	8.15811	9.29856	7.85584	9.77958	385	500	930	347	392	234	301	622	274	901
gene3026	misc_RNA	101103869	LOC101103869		uncharacterized LOC101103869	24.5833	32.4096	16.7571	0.51704	-0.951652	0.042211	1	-1.93409	4.61961	5.01835	4.0667	4.8659	3.96503	23.2065	23.4421	55.908	17.2696	18.8255	22.6962	8.54105	19.2357	11.8364	44.8724	4.53645	4.55103	5.80498	4.11016	4.23461	4.50438	3.09441	4.26572	3.56516	5.48776	24	21	57	18	18	21	9	19	14	46
gene28747	protein_coding	101111171	S100A13	XP_004022956.1	protein S100-A13	211.739	279.538	143.94	0.514922	-0.957573	0.0312333	1	-1.94204	7.72614	8.1269	7.16932	7.94042	7.11377	129.569	218.793	422.743	147.751	126.549	126.45	132.861	371.553	93.8457	347.273	7.01758	7.77342	8.72364	7.20703	6.98355	6.98242	7.05377	8.53742	6.55222	8.43993	134	196	431	154	121	117	140	367	111	356
gene21460	protein_coding	101103846	PRC1	XP_014957376.1	protein regulator of cytokinesis 1	29.8832	39.4634	20.303	0.514477	-0.958822	0.0347898	1	-1.94372	4.90126	5.30244	4.34362	5.21718	4.3146	21.2726	29.0235	41.1954	18.229	44.9719	18.3731	18.9801	30.3722	16.9091	59.5047	4.41092	4.85915	5.36441	4.18817	5.49095	4.19952	4.24642	4.92468	4.07973	5.89493	22	26	42	19	43	17	20	30	20	61
gene14232	protein_coding	101104839	BZRAP1	XP_014953939.1	benzodiazepine receptor (peripheral) associated protein 1	48.1254	63.5687	32.682	0.514121	-0.95982	0.0498803	1	-1.94507	5.58873	5.99025	5.03043	5.77808	5.01984	29.975	27.9073	75.5249	29.7421	26.1465	31.3423	38.9092	76.9428	35.5092	109.254	4.90569	4.80257	6.23888	4.89444	4.70854	4.97004	5.28204	6.26572	5.15012	6.77155	31	25	77	31	25	29	41	76	42	112
gene14920	protein_coding	101120098	TTLL6	XP_014954218.1	tubulin polyglutamylase TTLL6	54.409	71.869	36.9489	0.514114	-0.95984	0.014985	1	-1.94509	5.76577	6.1673	5.20746	6.13427	5.13948	59.95	44.6516	76.5057	45.0929	50.2012	30.2616	19.9291	80.9925	44.8092	91.6958	5.90569	5.48064	6.2575	5.49483	5.64965	4.91941	4.31681	6.33972	5.48572	6.51878	62	40	78	47	48	28	21	80	53	94
gene11638	protein_coding	101106849	FSIP1	XP_004010486.1	fibrous sheath interacting protein 1	202.462	267.701	137.223	0.512598	-0.9641	0.0267801	1	-1.95085	7.66151	8.06448	7.10038	7.92478	7.03704	115.065	189.769	291.31	172.696	225.905	82.1385	129.065	239.94	112.446	466.283	6.84631	7.5681	8.18641	7.43209	7.81958	6.35999	7.01195	7.90653	6.81309	8.86506	119	170	297	180	216	76	136	237	133	478
gene19330	protein_coding	101112085	OLFML1	XP_004016238.1	olfactomedin like 1	212.16	280.624	143.696	0.51206	-0.965615	0.00646852	1	-1.9529	7.72901	8.1325	7.16688	8.05656	7.10152	154.71	106.048	235.402	132.4	258.327	98.3501	158.484	391.801	223.201	362.881	7.27342	6.72857	7.87898	7.04876	8.01306	6.61985	7.30819	8.61398	7.8022	8.50335	160	95	240	138	247	91	167	387	264	372
gene27946	protein_coding	101106150	GABRE	XP_004022721.1	gamma-aminobutyric acid (GABA) A receptor, epsilon	46.1867	61.1479	31.2255	0.510656	-0.969577	0.0174038	1	-1.95827	5.52941	5.93423	4.96465	5.86199	4.93078	40.6113	37.9539	59.8314	36.4581	42.8802	27.0192	20.8781	66.8188	33.8183	95.5977	5.34381	5.24617	5.90283	5.18817	5.42224	4.75592	4.38392	6.06218	5.07973	6.5789	42	34	61	38	41	25	22	66	40	98
gene20401	protein_coding	101117619	GDNF	XP_011952417.1	glial cell derived neurotrophic factor	65.8647	87.2304	44.4989	0.51013	-0.971062	0.0101459	1	-1.96028	6.04143	6.44676	5.4757	6.39151	5.46822	58.9831	49.1168	89.2567	38.3769	63.7974	44.3116	40.8072	100.228	49.882	123.887	5.88223	5.61814	6.47989	5.26217	5.99543	5.46961	5.35075	6.64714	5.64045	6.95288	61	44	91	40	61	41	43	99	59	127
gene26963	protein_coding	105605177	LOC105605177	XP_014960062.1	lecithin retinol acyltransferase-like	292.8	388.302	197.298	0.508104	-0.976805	0.0385003	1	-1.9681	8.19377	8.60104	7.62423	8.43825	7.56409	273.643	254.514	596.352	204.357	218.584	138.339	259.079	223.742	130.2	629.189	8.09615	7.9916	9.22002	7.67495	7.77205	7.11206	8.01725	7.80569	7.02459	9.29735	283	228	608	213	209	128	273	221	154	645
gene26496	protein_coding	101116372	ACTN2	XP_004021419.1	actinin, alpha 2	115.986	153.892	78.0801	0.50737	-0.97889	0.0226573	1	-1.97095	6.85781	7.26577	6.28688	7.12372	6.26693	213.693	62.5122	249.134	91.1452	92.0356	72.4116	95.8495	79.9801	68.482	134.617	7.73939	5.96607	7.96078	6.51009	6.52412	6.17815	6.5827	6.32157	6.09765	7.07272	221	56	254	95	88	67	101	79	81	138
gene11757	lncRNA	105615690	LOC105615690		uncharacterized LOC105615690	46.8468	62.1902	31.5034	0.506564	-0.981182	0.0137918	1	-1.97408	5.54988	5.95862	4.97743	5.9076	4.86691	48.3468	34.605	98.0842	51.8088	51.2471	30.2616	25.6231	56.6947	15.2182	56.5782	5.59535	5.11291	6.61595	5.69513	5.6794	4.91941	4.67938	5.82514	3.92773	5.82218	50	31	100	54	49	28	27	56	18	58
gene19807	protein_coding	101115904	C15H11orf96	XP_014956599.1	chromosome 15 open reading frame, human C11orf96	375.804	499.017	252.59	0.506175	-0.982291	0.0211892	1	-1.9756	8.55384	8.96295	7.98065	8.85066	7.94369	277.511	365.027	452.168	236.018	393.243	224.8	186.005	900.029	251.101	472.136	8.1164	8.51186	8.82072	7.88275	8.61928	7.8125	7.5392	9.81383	7.97212	8.88306	287	327	461	246	376	208	196	889	297	484
gene18718	protein_coding	101119500	SSC5D	XP_014955798.1	LOW QUALITY PROTEIN: soluble scavenger receptor cysteine-rich domain-containing protein SSC5D	120.811	160.508	81.1149	0.505363	-0.984607	0.0196033	1	-1.97877	6.91661	7.3265	6.34189	7.20743	6.15444	69.6194	109.396	239.326	101.699	125.503	25.9385	56.9403	196.407	111.6	171.686	6.12142	6.77342	7.90283	6.66816	6.97158	4.69702	5.83138	7.6177	6.8022	7.42363	72	98	244	106	120	24	60	194	132	176
gene5743	protein_coding	101120648	EFEMP1	XP_012026611.2	EGF containing fibulin-like extracellular matrix protein 1	76.2951	101.381	51.2089	0.505112	-0.985326	0.0416121	1	-1.97976	6.25352	6.66365	5.67832	6.38855	5.56585	21.2726	59.1634	103.969	21.1073	84.7146	56.2	73.0734	144.774	46.5001	152.176	4.41092	5.88663	6.70001	4.39967	6.40454	5.8125	6.19127	7.17766	5.53916	7.2496	22	53	106	22	81	52	77	143	55	156
gene6193	protein_coding	105612099	LOC105612099	XP_014950036.1	LOW QUALITY PROTEIN: retrovirus-related Pol polyprotein from transposon 17.6-like	37.8551	50.3233	25.387	0.504477	-0.987139	0.0281628	1	-1.98225	5.24242	5.65315	4.66602	5.63279	4.16868	66.7186	21.2095	41.1954	26.8638	51.2471	7.56539	64.5324	47.5831	6.76366	44.8724	6.06002	4.40664	5.36441	4.74759	5.6794	2.91941	6.01195	5.57238	2.7578	5.48776	69	19	42	28	49	7	68	47	8	46
gene1181	protein_coding	101111591	SEMA6C	XP_004002524.2	LOW QUALITY PROTEIN: semaphorin-6C	70.3682	93.5885	47.1479	0.503779	-0.989138	0.0214988	1	-1.985	6.13685	6.54826	5.55912	6.4251	5.52646	84.1234	41.3027	70.6207	50.8494	47.0637	33.5039	63.5834	102.253	46.5001	163.882	6.39444	5.36817	6.14202	5.66816	5.55654	5.06626	5.99058	6.676	5.53916	7.35651	87	37	72	53	45	31	67	101	55	168
gene14679	protein_coding	101104509	TMEM88	XP_004023341.3	LOW QUALITY PROTEIN: transmembrane protein 88	46.7305	62.204	31.257	0.502491	-0.99283	0.0284107	1	-1.99009	5.54629	5.95894	4.96611	5.89978	4.5747	55.1153	75.9077	89.2567	24.945	47.0637	12.9692	9.49005	42.521	32.9728	77.0635	5.78438	6.24617	6.47989	4.64068	5.55654	3.69702	3.24642	5.4101	5.04321	6.26798	57	68	91	26	45	12	10	42	39	79
gene22160	protein_coding	101113800	MOBP	XP_011954796.1	myelin-associated oligodendrocyte basic protein	60.9682	81.3653	40.5711	0.498629	-1.00396	0.0205369	1	-2.0055	5.92998	6.34634	5.34238	6.18187	5.25397	44.4791	63.6285	115.739	35.4986	35.5592	48.6347	32.2662	116.427	22.8273	94.6222	5.47505	5.9916	6.85474	5.14969	5.15215	5.60391	5.01195	6.86328	4.51269	6.56411	46	57	118	37	34	45	34	115	27	97
gene4523	protein_coding	105606759	LOC105606759	XP_014948323.1	LOW QUALITY PROTEIN: striated muscle preferentially expressed protein kinase	33.055	44.1372	21.9728	0.497829	-1.00628	0.0248732	1	-2.00872	5.0468	5.46392	4.45764	5.39533	4.32331	30.9419	31.2561	35.3103	20.1479	33.4675	8.64616	30.3682	53.6575	19.4455	67.3086	4.95149	4.96607	5.14202	4.33256	5.06469	3.11206	4.92449	5.74571	4.28137	6.07272	32	28	36	21	32	8	32	53	23	69
gene17133	protein_coding	101113950	NOL4L	XP_014955314.1	LOW QUALITY PROTEIN: nucleolar protein 4-like	316.666	424.327	209.006	0.492558	-1.02163	0.000839316	1	-2.03022	8.30682	8.72903	7.7074	8.71848	7.63066	400.311	349.399	497.287	190.925	373.372	131.854	186.005	375.603	186.846	475.062	8.64498	8.44873	8.95794	7.57686	8.54447	7.0428	7.5392	8.55306	7.54571	8.89197	414	313	507	199	357	122	196	371	221	487
gene8276	protein_coding	101102641	LOC101102641	XP_014950599.1	developmentally-regulated GTP-binding protein 1-like	28.1116	37.671	18.5523	0.492481	-1.02186	0.0243661	1	-2.03054	4.8131	5.23538	4.21352	5.20598	3.69558	51.2476	50.233	32.3678	12.4725	32.4216	3.24231	13.2861	30.3722	13.5273	41.9459	5.67941	5.65057	5.01649	3.64068	5.01888	1.69702	3.73184	4.92468	3.7578	5.39046	53	45	33	13	31	3	14	30	16	43
gene12478	protein_coding	101107362	METTL24	XP_014952834.1	LOW QUALITY PROTEIN: methyltransferase-like protein 24	94.9552	127.374	62.5363	0.490966	-1.02631	0.00452861	1	-2.0368	6.56917	6.99293	5.96662	6.94357	5.92173	102.495	52.4656	126.529	69.0785	82.6228	39.9885	83.5125	171.097	67.6366	154.127	6.67941	5.7133	6.98332	6.11016	6.36847	5.32151	6.38392	7.41867	6.07973	7.26798	106	47	129	72	79	37	88	169	80	158
gene16780	lncRNA	105609026	LOC105609026		uncharacterized LOC105609026	195.914	262.814	129.014	0.490898	-1.02651	0.019153	1	-2.03708	7.61408	8.0379	7.01139	7.8649	6.92018	89.925	139.536	414.896	76.7538	333.629	189.135	158.484	202.481	81.1639	273.136	6.49065	7.1245	8.69661	6.26217	8.3821	7.56327	7.30819	7.66164	6.34277	8.09348	93	125	423	80	319	175	167	200	96	280
gene12770	lncRNA	105607721	LOC105607721		uncharacterized LOC105607721	61.2581	82.475	40.0412	0.485495	-1.04247	0.0431537	1	-2.05975	5.93683	6.36588	5.32341	6.16918	5.21244	41.5782	70.3263	142.222	40.2958	38.6968	38.9077	22.7761	70.8684	27.9001	119.009	5.37776	6.13599	7.152	5.33256	5.27414	5.28198	4.50945	6.14707	4.8022	6.89493	43	63	145	42	37	36	24	70	33	122
gene16946	protein_coding	101105177	TGM3	XP_004014440.1	protein-glutamine gamma-glutamyltransferase E	341.965	460.57	223.361	0.484966	-1.04405	0.0335693	1	-2.062	8.41771	8.84728	7.80323	8.76605	6.8109	467.03	457.679	575.755	36.4581	350.363	224.8	12.3371	657.051	385.529	252.651	8.86737	8.83819	9.16931	5.18817	8.45271	7.8125	3.62493	9.35986	8.59069	7.981	483	410	587	38	335	208	13	649	456	259
gene15573	protein_coding	101115047	MAP2K6	XP_004013197.1	dual specificity mitogen-activated protein kinase kinase 6	61.5114	83.1195	39.9034	0.480073	-1.05867	0.0431208	1	-2.08302	5.94278	6.37711	5.31844	6.22868	5.28727	43.5121	42.419	68.659	42.2146	164.2	41.0693	25.6231	72.8932	48.1911	66.3331	5.44335	5.40664	6.10138	5.39967	7.35931	5.35999	4.67938	6.18771	5.59069	6.05166	45	38	70	44	157	38	27	72	57	68
gene28954	protein_coding	101107772	LOC101107772	XP_011963551.1	multidrug resistance-associated protein 4-like	20.2857	27.4775	13.094	0.476535	-1.06935	0.0457461	1	-2.09848	4.34239	4.78018	3.71083	4.36017	3.50736	30.9419	16.7444	36.2912	23.9856	26.1465	6.48462	12.3371	3.03722	5.9182	40.9704	4.95149	4.0656	5.18155	4.5841	4.70854	2.69702	3.62493	1.60275	2.56516	5.35651	32	15	37	25	25	6	13	3	7	42
gene27168	protein_coding	101115765	GYG2	XP_011961548.1	glycogenin 2	159.366	215.888	102.844	0.476377	-1.06983	0.0179776	1	-2.09918	7.3162	7.75414	6.68432	7.64992	6.55556	157.611	103.815	367.816	51.8088	248.914	65.927	171.77	127.563	120.9	177.539	7.30022	6.69787	8.52284	5.69513	7.95951	6.0428	7.42433	6.99507	6.91768	7.47199	163	93	375	54	238	61	181	126	143	182
gene12078	protein_coding	101121427	PLEKHH1	XP_014952619.1	LOW QUALITY PROTEIN: pleckstrin homology domain-containing family H member 1	80.5322	109.237	51.8273	0.474447	-1.07568	0.00973078	1	-2.10771	6.33149	6.77132	5.69564	6.64251	5.56036	135.371	53.5819	111.816	23.0262	83.6687	87.5424	56.9403	46.5707	38.0456	168.759	7.08078	5.74367	6.80498	4.5252	6.38662	6.45191	5.83138	5.54135	5.24966	7.39882	140	48	114	24	80	81	60	46	45	173
gene22028	protein_coding	105603315	C18H14orf180	XP_011954593.1	chromosome 18 open reading frame, human C14orf180	121.234	164.717	77.7515	0.472031	-1.08305	0.0405924	1	-2.11851	6.92165	7.36385	6.2808	7.16993	6.1939	96.6936	128.373	232.46	60.4436	73.2101	45.3923	75.9204	128.576	78.6275	292.646	6.59535	7.0042	7.86084	5.91752	6.19397	5.50438	6.24642	7.00647	6.29696	8.19301	100	115	237	63	70	42	80	127	93	300
gene17837	protein_coding	101106709	NOL3	XP_012045299.1	LOW QUALITY PROTEIN: nucleolar protein 3	57.101	77.5832	36.6189	0.471995	-1.08316	0.0141633	1	-2.11867	5.83544	6.27767	5.19452	6.12804	5.16257	39.6444	45.7679	99.0651	41.2552	40.7885	27.0192	28.4702	124.526	40.5819	83.8919	5.30904	5.51626	6.6303	5.3665	5.35009	4.75592	4.83138	6.9603	5.34277	6.39046	41	41	101	43	39	25	30	123	48	86
gene25525	protein_coding	101104626	CCDC78	XP_014959475.1	coiled-coil domain containing 78	42.803	58.2287	27.3773	0.470168	-1.08875	0.023279	1	-2.1269	5.41964	5.86366	4.77491	5.72433	4.5356	56.0823	51.3493	81.4099	40.2958	35.5592	11.8885	18.9801	28.3474	14.3728	89.7448	5.80947	5.68227	6.34713	5.33256	5.15215	3.57149	4.24642	4.82514	3.84527	6.48776	58	46	83	42	34	11	20	28	17	92
gene16337	protein_coding	101113869	VASH2	XP_004013938.1	vasohibin 2	64.7207	88.106	41.3354	0.469155	-1.09186	0.024216	1	-2.13149	6.01616	6.46117	5.36931	6.30294	5.25325	76.3879	77.024	77.4866	39.3364	35.5592	34.5846	30.3682	91.1165	25.3637	159.98	6.25527	6.26724	6.27587	5.29779	5.15215	5.11206	4.92449	6.50964	4.66469	7.32175	79	69	79	41	34	32	32	90	30	164
gene7327	protein_coding	101104478	CLEC4A	XP_012030843.1	C-type lectin domain family 4 member A	49.0467	66.7773	31.3161	0.468964	-1.09245	0.0467318	1	-2.13236	5.61608	6.06129	4.96883	5.71557	4.87753	11.6032	54.6982	101.027	20.1479	48.1095	23.7769	27.5212	66.8188	30.4365	106.328	3.53645	5.77342	6.65859	4.33256	5.58825	4.57149	4.78247	6.06218	4.92773	6.73238	12	49	103	21	46	22	29	66	36	109
gene11758	protein_coding	101105756	TRIM9	XP_004010571.1	LOW QUALITY PROTEIN: E3 ubiquitin-protein ligase TRIM9	93.2081	127.007	59.4089	0.467759	-1.09616	0.00270676	1	-2.13785	6.54238	6.98877	5.89261	6.94532	5.84061	111.198	34.605	139.28	70.9973	175.704	52.9577	75.9204	83.0173	62.5638	125.838	6.79698	5.11291	7.12184	6.14969	7.45701	5.72677	6.24642	6.37534	5.96726	6.97542	115	31	142	74	168	49	80	82	74	129
gene25618	protein_coding	101116790	FLYWCH2	XP_011960134.1	FLYWCH family member 2	62.0253	84.7253	39.3254	0.464152	-1.10733	0.0476316	1	-2.15447	5.95479	6.40472	5.29739	6.2541	5.10327	75.421	83.7218	169.686	27.8233	48.1095	35.6654	18.9801	71.8808	30.4365	58.5292	6.23689	6.38753	7.40672	4.79822	5.58825	5.15645	4.24642	6.16753	4.92773	5.87109	78	75	173	29	46	33	20	71	36	60
gene19271	protein_coding	101102086	MRVI1	XP_004016203.1	murine retrovirus integration site 1 homolog	87.1782	119.552	54.804	0.45841	-1.12529	0.00191478	1	-2.18145	6.4459	6.9015	5.77621	6.79932	5.75851	53.1815	58.0471	109.854	68.119	115.044	47.5539	43.6542	152.873	56.6456	166.808	5.73285	5.85915	6.77945	6.08999	6.84605	5.57149	5.44805	7.25619	5.82389	7.38205	55	52	112	71	110	44	46	151	67	171
gene4195	protein_coding	101116460	TMEM163	XP_014948931.1	transmembrane protein 163	24.6355	33.8775	15.3934	0.454384	-1.13801	0.0225885	1	-2.20078	4.62266	5.08226	3.94424	5.07716	3.873	30.9419	18.9769	34.3295	17.2696	37.6509	11.8885	8.54105	30.3722	20.291	36.093	4.95149	4.24617	5.10138	4.11016	5.23461	3.57149	3.09441	4.92468	4.34277	5.17365	32	17	35	18	36	11	9	30	24	37
gene26609	protein_coding	101105550	COL13A1	XP_014959894.1	collagen alpha-1(XIII) chain	24.7855	34.1128	15.4583	0.453152	-1.14193	0.0379124	1	-2.20676	4.63143	5.09224	3.95031	4.81385	3.8667	45.446	13.3955	17.6552	9.59423	9.41273	20.5346	22.7761	40.4962	10.9909	57.5537	5.50608	3.74367	4.14202	3.26217	3.23461	4.35999	4.50945	5.33972	3.45824	5.84684	47	12	18	10	9	19	24	40	13	59
gene12044	protein_coding	105607025	LOC105607025	XP_012037209.1	coiled-coil domain-containing protein 170-like	39.9569	55.063	24.8508	0.451317	-1.14779	0.00731365	1	-2.21574	5.32037	5.78301	4.63522	5.70945	4.50864	38.6774	24.5584	39.2337	20.1479	82.6228	37.8269	10.4391	44.5459	31.2819	70.2351	5.27342	4.61814	5.29402	4.33256	6.36847	5.24134	3.38392	5.47722	4.96726	6.13412	40	22	40	21	79	35	11	44	37	72
gene25718	protein_coding	101104292	SEC14L5	XP_014959556.1	LOW QUALITY PROTEIN: SEC14-like protein 5	32.5695	44.8954	20.2435	0.450902	-1.14911	0.0188609	1	-2.21778	5.02545	5.4885	4.33938	5.32149	4.28583	27.0742	30.1398	79.4482	22.0667	20.9172	19.4539	15.1841	39.4838	14.3728	57.5537	4.75885	4.9136	6.31194	4.4638	4.38662	4.28198	3.92449	5.30319	3.84527	5.84684	28	27	81	23	20	18	16	39	17	59
gene13386	protein_coding	100270712	FABP5	NP_001138652.1	fatty acid binding protein 5 (psoriasis-associated)	82.3527	113.669	51.0364	0.448991	-1.15524	0.0352688	1	-2.22721	6.36374	6.82869	5.67345	6.47404	5.45101	17.4048	91.5358	158.897	40.2958	85.7604	15.1308	46.5013	159.96	61.7184	146.323	4.12142	6.51626	7.31194	5.33256	6.42224	3.91941	5.5392	7.32157	5.94763	7.19301	18	82	162	42	82	14	49	158	73	150
gene14184	protein_coding	101118965	TMEM100	XP_012040525.1	transmembrane protein 100	133.747	184.964	82.5289	0.446188	-1.16428	0.0151966	1	-2.24121	7.06336	7.5311	6.36683	7.38769	6.30221	126.669	68.0937	243.249	47.0117	99.3566	103.754	110.085	133.638	83.7003	321.911	6.98492	6.08945	7.92629	5.55495	6.63454	6.69702	6.78247	7.06218	6.38716	8.33052	131	61	248	49	95	96	116	132	99	330
gene9269	protein_coding	101112316	LOC101112316	XP_012033442.2	40S ribosomal protein S24-like	34.7044	48.0051	21.4037	0.445862	-1.16533	0.0399362	1	-2.24285	5.11705	5.58512	4.41979	5.34014	4.15582	35.7766	51.3493	84.3525	14.3913	12.5503	14.05	17.0821	54.6699	10.1455	52.6763	5.16095	5.68227	6.39836	3.84713	3.64965	3.8125	4.09441	5.77268	3.34277	5.71908	37	46	86	15	12	13	18	54	12	54
gene22021	protein_coding	106991749	LOC106991749	XP_014957554.1	60 kDa lysophospholipase-like	340.905	472.32	209.49	0.443534	-1.17288	0.0159464	1	-2.25462	8.41323	8.88362	7.71074	8.68765	7.68754	243.668	158.513	525.732	273.436	190.346	217.235	209.73	751.205	188.537	650.65	7.92877	7.30846	9.03818	8.09506	7.57248	7.76311	7.71239	9.55306	7.5587	9.34574	252	142	536	285	182	201	221	742	223	667
gene10941	protein_coding	101111714	C6H4orf36	XP_014952102.1	chromosome 6 open reading frame, human C4orf36	70.972	98.5678	43.3762	0.440064	-1.18421	0.00162324	1	-2.27239	6.14918	6.62305	5.43883	6.49325	5.41355	124.735	42.419	103.969	54.6871	38.6968	48.6347	39.8582	83.0173	31.2819	142.421	6.96272	5.40664	6.70001	5.77313	5.27414	5.60391	5.31681	6.37534	4.96726	7.15402	129	38	106	57	37	45	42	82	37	146
gene5682	protein_coding	101112209	CKAP2L	XP_004005958.1	cytoskeleton associated protein 2 like	40.886	56.9008	24.8712	0.437098	-1.19397	0.0272299	1	-2.28782	5.35353	5.83038	4.63641	5.61211	4.25283	19.3387	30.1398	30.4061	29.7421	80.5311	48.6347	5.69403	83.0173	10.1455	71.2105	4.27342	4.9136	4.92629	4.89444	6.33147	5.60391	2.50945	6.37534	3.34277	6.15402	20	27	31	31	77	45	6	82	12	73
gene28636	lncRNA	101112038	LOC101112038		uncharacterized LOC101112038	106.795	148.721	64.8691	0.43618	-1.19701	0.0463518	1	-2.29263	6.7387	7.21647	6.01946	6.92361	5.94249	44.4791	74.7914	237.364	41.2552	67.9808	52.9577	52.1953	151.861	103.146	241.921	5.47505	6.2248	7.89096	5.3665	6.08706	5.72677	5.70585	7.24661	6.68854	7.91839	46	67	242	43	65	49	55	150	122	248
gene22207	lncRNA	105603404	LOC105603404		uncharacterized LOC105603404	14.7506	20.5573	8.94393	0.435074	-1.20067	0.0419848	1	-2.29846	3.8827	4.36158	3.16091	4.11328	3.12151	6.76855	8.93032	29.4253	7.67539	12.5503	10.8077	11.3881	37.459	5.9182	16.5833	2.75885	3.15871	4.87898	2.94024	3.64965	3.43399	3.50945	5.22724	2.56516	4.05166	7	8	30	8	12	10	12	37	7	17
gene22054	lncRNA	105603287	LOC105603287		uncharacterized LOC105603287	26.141	36.4323	15.8498	0.435049	-1.20075	0.0199086	1	-2.29859	4.70824	5.18714	3.98639	5.0826	3.67462	34.8097	23.4421	66.6973	16.3102	24.0547	8.64616	3.79602	27.3349	27.0546	29.2646	5.12142	4.55103	6.05956	4.0277	4.58825	3.11206	1.92449	4.77268	4.7578	4.87109	36	21	68	17	23	8	4	27	32	30
gene10739	protein_coding	101114272	TECRL	XP_004009909.1	trans-2,3-enoyl-CoA reductase-like	20.8307	29.1651	12.4964	0.428471	-1.22273	0.0169739	1	-2.33388	4.38064	4.86617	3.64344	4.72275	3.52151	37.7105	22.3258	39.2337	7.67539	15.6879	7.56539	11.3881	14.1737	13.5273	39.0195	5.23689	4.48064	5.29402	2.94024	3.97158	2.91941	3.50945	3.82514	3.7578	5.28612	39	20	40	8	15	7	12	14	16	40
gene21850	protein_coding	105603226	LOC105603226	XP_011954375.2	interferon alpha-inducible protein 27-like protein 2	284.537	398.863	170.211	0.42674	-1.22857	0.0178193	1	-2.34335	8.15247	8.63975	7.41118	8.49811	6.9131	357.766	160.746	629.701	377.053	154.787	27.0192	213.526	360.416	72.7093	491.645	8.48287	7.32864	9.29852	8.55862	7.27414	4.75592	7.73827	8.49352	6.18407	8.94147	370	144	642	393	148	25	225	356	86	504
gene9876	protein_coding	101102480	LOC101102480	XP_014951568.1	protocadherin beta-6	19.8165	27.8006	11.8324	0.425619	-1.23237	0.0297555	1	-2.34952	4.30863	4.79704	3.56468	4.66207	3.47883	21.2726	10.0466	25.5019	13.4319	54.3847	8.64616	7.59204	21.2605	19.4455	16.5833	4.41092	3.32864	4.67253	3.74759	5.76513	3.11206	2.92449	4.4101	4.28137	4.05166	22	9	26	14	52	8	8	21	23	17
gene10942	protein_coding	105612688	LOC105612688	XP_012035898.1	translation initiation factor IF-2-like	66.3029	93.07	39.5359	0.424798	-1.23515	0.000870419	1	-2.35406	6.051	6.54024	5.30509	6.41649	5.27856	120.867	41.3027	98.0842	47.9712	36.6051	45.3923	35.1132	82.0049	27.9001	127.789	6.91728	5.36817	6.61595	5.5841	5.19397	5.50438	5.13394	6.35764	4.8022	6.99762	125	37	100	50	35	42	37	81	33	131
gene822	protein_coding	101115079	EXTL2	XP_004002288.1	exostosin-like 2	13.8251	19.4097	8.24045	0.424554	-1.23598	0.0425645	1	-2.35541	3.78921	4.2787	3.04272	4.08345	3.02152	16.4379	6.69774	12.7509	10.5536	7.32101	8.64616	8.54105	28.3474	6.76366	32.1911	4.03895	2.74367	3.67253	3.39967	2.87204	3.11206	3.09441	4.82514	2.7578	5.00859	17	6	13	11	7	8	9	28	8	33
gene7539	lncRNA	106991094	LOC106991094		uncharacterized LOC106991094	20.1624	28.3154	12.0095	0.424134	-1.23741	0.0412366	1	-2.35775	4.3336	4.82351	3.5861	4.63012	3.4333	16.4379	24.5584	57.8697	8.63481	13.5962	10.8077	7.59204	27.3349	8.45457	26.3381	4.03895	4.61814	5.85474	3.11016	3.76513	3.43399	2.92449	4.77268	3.07973	4.71908	17	22	59	9	13	10	8	27	10	27
gene8666	pseudogene	101116985	LOC101116985			62.5322	87.821	37.2433	0.424082	-1.23758	0.00531169	1	-2.35803	5.96653	6.45649	5.21891	6.37693	4.77406	62.8508	48.0005	130.452	23.0262	51.2471	86.4616	7.59204	92.1289	21.1364	102.426	5.97386	5.58498	7.02738	4.5252	5.6794	6.43399	2.92449	6.52558	4.40166	6.67844	65	43	133	24	49	80	8	91	25	105
gene20520	protein_coding	101105949	C16H5orf49	XP_014956833.1	chromosome 16 open reading frame, human C5orf49	25.3536	35.6779	15.0293	0.42125	-1.24725	0.0474777	1	-2.37389	4.66412	5.15696	3.90971	4.74406	3.80608	6.76855	18.9769	52.9655	16.3102	14.642	20.5346	6.64304	43.5335	12.6819	60.4802	2.75885	4.24617	5.72698	4.0277	3.87204	4.35999	2.73184	5.44405	3.66469	5.91839	7	17	54	17	14	19	7	43	15	62
gene17322	protein_coding	106990174	LOC106990174	XP_014955385.1	LOW QUALITY PROTEIN: recombining binding protein suppressor of hairless-like protein	20.2607	28.739	11.7824	0.409978	-1.28638	0.0389758	1	-2.43915	4.34061	4.84494	3.55856	4.57246	3.1754	12.5702	13.3955	32.3678	1.91885	9.41273	9.72693	23.7251	42.521	10.1455	46.8234	3.65193	3.74367	5.01649	0.940239	3.23461	3.28198	4.56834	5.4101	3.34277	5.54916	13	12	33	2	9	9	25	42	12	48
gene9800	protein_coding	101111544	REEP2	XP_012033969.1	receptor accessory protein 2	25.1584	35.8337	14.483	0.404173	-1.30696	0.0233907	1	-2.47419	4.65297	5.16325	3.85629	4.94238	3.67778	21.2726	12.2792	58.8505	14.3913	11.5045	5.40385	13.2861	46.5707	27.0546	40.9704	4.41092	3.61814	5.87898	3.84713	3.52412	2.43399	3.73184	5.54135	4.7578	5.35651	22	11	60	15	11	5	14	46	32	42
gene17749	lncRNA	105613123	LOC105613123		uncharacterized LOC105613123	14.094	20.1551	8.03289	0.398554	-1.32715	0.041204	1	-2.50907	3.81701	4.33307	3.00592	4.0804	2.97487	7.73549	6.69774	25.5019	6.71596	10.4586	10.8077	6.64304	40.4962	9.30003	16.5833	2.95149	2.74367	4.67253	2.74759	3.38662	3.43399	2.73184	5.33972	3.21724	4.05166	8	6	26	7	10	10	7	40	11	17
gene11219	protein_coding	101118025	RASL12	XP_014952288.1	RAS-like family 12	406.878	582.563	231.193	0.396854	-1.33332	0.0460301	1	-2.51981	8.66845	9.18627	7.85295	8.86801	7.664	235.932	475.54	1152.49	233.14	185.117	116.723	193.597	747.155	136.964	592.121	7.88223	8.89342	10.1705	7.86505	7.53229	6.86695	7.59691	9.54526	7.09765	9.20975	244	426	1175	243	177	108	204	738	162	607
gene17879	protein_coding	101110613	LOC101110613	XP_004015646.1	dipeptidase 3	16.0526	22.9873	9.11784	0.396647	-1.33407	0.0450838	1	-2.52114	4.00473	4.52277	3.18869	4.27804	2.83037	8.70242	7.81403	42.1762	4.79711	10.4586	2.16154	18.9801	25.3101	11.8364	28.2891	3.12142	2.96607	5.39836	2.26217	3.38662	1.11206	4.24642	4.66164	3.56516	4.82218	9	7	43	5	10	2	20	25	14	29
gene28281	protein_coding	101119115	BEX4	XP_004022504.1	brain expressed X-linked 4	25.8625	37.1682	14.5569	0.391649	-1.35237	0.0222106	1	-2.55331	4.69279	5.216	3.86363	5.00365	3.69038	19.3387	29.0235	43.1571	10.5536	15.6879	16.2115	8.54105	36.4466	8.45457	71.2105	4.27342	4.85915	5.43152	3.39967	3.97158	4.01895	3.09441	5.18771	3.07973	6.15402	20	26	44	11	15	15	9	36	10	73
gene18446	protein_coding	101104423	LOC101104423	XP_012045988.1	zinc finger protein 501-like	16.9375	24.4063	9.46867	0.387959	-1.36602	0.0142122	1	-2.57759	4.08215	4.60918	3.24316	4.4969	3.0608	12.5702	12.2792	35.3103	5.75654	26.1465	16.2115	3.79602	32.397	9.30003	15.6078	3.65193	3.61814	5.14202	2.5252	4.70854	4.01895	1.92449	5.01779	3.21724	3.96419	13	11	36	6	25	15	4	32	11	16
gene7447	lncRNA	106991090	LOC106991090		uncharacterized LOC106991090	14.2021	20.4886	7.91561	0.386343	-1.37205	0.022986	1	-2.58837	3.82803	4.35675	2.9847	4.26578	2.81712	14.504	14.5118	36.2912	7.67539	17.7796	3.24231	5.69403	19.2357	8.45457	14.6323	3.85838	3.85915	5.18155	2.94024	4.15215	1.69702	2.50945	4.26572	3.07973	3.87109	15	13	37	8	17	3	6	19	10	15
gene13207	lncRNA	105609193	LOC105609193		uncharacterized LOC105609193	117.078	169.059	65.0959	0.385048	-1.37689	0.0462567	1	-2.59708	6.87132	7.40138	6.02449	7.06179	5.78597	35.7766	51.3493	124.567	75.7944	144.328	131.854	43.6542	353.33	22.8273	187.293	5.16095	5.68227	6.96078	6.24402	7.17321	7.0428	5.44805	8.46487	4.51269	7.54916	37	46	127	79	138	122	46	349	27	192
gene130	protein_coding	101107396	GJB3	XP_011961570.1	gap junction beta-3 protein	32.4687	47.0321	17.9052	0.380703	-1.39326	0.0022375	1	-2.62672	5.02098	5.55557	4.16231	5.5362	4.0998	51.2476	21.2095	33.3486	16.3102	52.2929	20.5346	9.49005	46.5707	21.9819	51.7008	5.67941	4.40664	5.05956	4.0277	5.70854	4.35999	3.24642	5.54135	4.45824	5.69211	53	19	34	17	50	19	10	46	26	53
gene19379	protein_coding	101119417	LOC101119417	XP_011951281.1	olfactory receptor 52W1	34.7402	50.3293	19.1512	0.380517	-1.39397	0.0322344	1	-2.628	5.11854	5.65333	4.25936	5.39485	3.79477	25.1403	55.8145	83.3716	7.67539	15.6879	11.8885	8.54105	70.8684	11.8364	56.5782	4.65193	5.80257	6.38148	2.94024	3.97158	3.57149	3.09441	6.14707	3.56516	5.82218	26	50	85	8	15	11	9	70	14	58
gene18451	protein_coding	101105435	ZNF114	XP_012045989.1	zinc finger protein 114	45.0889	65.3277	24.8501	0.380391	-1.39444	0.00157796	1	-2.62887	5.4947	6.02962	4.63518	5.96163	4.28226	54.1484	43.5353	50.023	9.59423	43.9261	15.1308	9.49005	80.9925	46.5001	97.5487	5.75885	5.44411	5.64452	3.26217	5.45701	3.91941	3.24642	6.33972	5.53916	6.60805	56	39	51	10	42	14	10	80	55	100
gene16804	protein_coding	105616705	LOC105616705	XP_012043976.1	F-box DNA helicase 1-like	13.4421	19.5108	7.37342	0.377916	-1.40386	0.0208871	1	-2.64609	3.74869	4.2862	2.88233	3.99963	2.79932	15.471	12.2792	31.387	7.67539	4.18344	5.40385	4.74503	18.2233	6.76366	28.2891	3.95149	3.61814	4.97209	2.94024	2.06469	2.43399	2.24642	4.18771	2.7578	4.82218	16	11	32	8	4	5	5	18	8	29
gene1509	lncRNA	105612162	LOC105612162		uncharacterized LOC105612162	17.9885	26.1141	9.86287	0.377684	-1.40475	0.0421307	1	-2.64772	4.169	4.70676	3.30201	4.41486	3.2081	6.76855	10.0466	54.9272	11.5131	24.0547	4.32308	13.2861	25.3101	10.1455	19.5097	2.75885	3.32864	5.77945	3.5252	4.58825	2.11206	3.73184	4.66164	3.34277	4.28612	7	9	56	12	23	4	14	25	12	20
gene16909	protein_coding	101111478	GFRA4	XP_014954950.1	GDNF family receptor alpha 4	20.959	30.4541	11.4639	0.376433	-1.40954	0.0283023	1	-2.65652	4.3895	4.92856	3.51903	4.62611	3.41712	11.6032	17.8606	54.9272	14.3913	10.4586	6.48462	7.59204	31.3846	10.9909	43.8969	3.53645	4.15871	5.77945	3.84713	3.38662	2.69702	2.92449	4.97198	3.45824	5.45605	12	16	56	15	10	6	8	31	13	45
gene28652	misc_RNA	105605823	LOC105605823		carcinoembryonic antigen-related cell adhesion molecule 6-like	32.4729	47.6359	17.3099	0.36338	-1.46045	0.014258	1	-2.75194	5.02117	5.57398	4.11353	5.32425	4.05921	14.504	21.2095	88.2758	18.229	28.2382	10.8077	22.7761	49.6079	13.5273	57.5537	3.85838	4.40664	6.46395	4.18817	4.81958	3.43399	4.50945	5.6325	3.7578	5.84684	15	19	90	19	27	10	24	49	16	59
gene4248	protein_coding	101114169	GLI2	XP_011995732.1	GLI family zinc finger 2	11.0155	16.1759	5.85517	0.361968	-1.46606	0.0429652	1	-2.76267	3.46147	4.01578	2.54971	3.79348	2.08022	8.70242	14.5118	9.80842	1.91885	9.41273	7.56539	1.89801	34.4218	3.38183	18.5343	3.12142	3.85915	3.29402	0.940239	3.23461	2.91941	0.924488	5.10525	1.7578	4.21212	9	13	10	2	9	7	2	34	4	19
gene21918	lncRNA	105606646	LOC105606646		uncharacterized LOC105606646	43.5312	64.1277	22.9348	0.357642	-1.48341	0.0390884	1	-2.79609	5.44398	6.00288	4.51946	5.73098	4.40578	32.8758	37.9539	73.5632	10.5536	26.1465	21.6154	20.8781	47.5831	23.6728	140.47	5.03895	5.24617	6.20091	3.39967	4.70854	4.43399	4.38392	5.57238	4.56516	7.13412	34	34	75	11	25	20	22	47	28	144
gene4975	protein_coding	101105995	CCDC183	XP_014949289.1	coiled-coil domain containing 183	19.1094	28.2039	10.0148	0.355086	-1.49376	0.0457193	1	-2.81622	4.25621	4.81782	3.32406	4.37662	3.26729	17.4048	10.0466	59.8314	10.5536	4.18344	5.40385	11.3881	29.3598	12.6819	30.2401	4.12142	3.32864	5.90283	3.39967	2.06469	2.43399	3.50945	4.87577	3.66469	4.91839	18	9	61	11	4	5	12	29	15	31
gene27836	pseudogene	105605524	LOC105605524			36.541	53.9372	19.1448	0.354947	-1.49433	0.0431158	1	-2.81732	5.19144	5.75321	4.25888	5.36309	3.82719	89.925	12.2792	82.3908	50.8494	63.7974	8.64616	18.0311	11.1365	5.9182	22.4362	6.49065	3.61814	6.36441	5.66816	5.99543	3.11206	4.17242	3.47722	2.56516	4.48776	93	11	84	53	61	8	19	11	7	23
gene22601	protein_coding	101102765	LOC101102765	XP_004018725.1	putative serine protease 46	21.0228	31.0432	11.0025	0.354425	-1.49645	0.0190555	1	-2.82147	4.39388	4.9562	3.45976	4.71441	3.38007	61.8839	15.6281	36.2912	13.4319	29.2841	8.64616	11.3881	12.1489	5.9182	15.6078	5.95149	3.96607	5.18155	3.74759	4.87204	3.11206	3.50945	3.60275	2.56516	3.96419	64	14	37	14	28	8	12	12	7	16
gene22701	lncRNA	105603597	LOC105603597		uncharacterized LOC105603597	16.303	24.0898	8.51608	0.353513	-1.50016	0.00774102	1	-2.82875	4.02706	4.59035	3.09019	4.58295	2.7754	21.2726	16.7444	25.5019	5.75654	25.1006	9.72693	1.89801	21.2605	8.45457	27.3136	4.41092	4.0656	4.67253	2.5252	4.64965	3.28198	0.924488	4.4101	3.07973	4.77155	22	15	26	6	24	9	2	21	10	28
gene12319	lncRNA	105615810	LOC105615810		uncharacterized LOC105615810	196.055	290.069	102.041	0.351782	-1.50725	0.0139582	1	-2.84267	7.61512	8.18025	6.67301	7.92822	6.63844	92.8258	70.3263	162.82	113.212	529.205	132.935	86.3595	273.349	107.373	392.146	6.53645	6.13599	7.34713	6.82288	9.04768	7.05457	6.43228	8.0946	6.74649	8.61525	96	63	166	118	506	123	91	270	127	402
gene929	protein_coding	443344	OVGP1	NP_001009779.1	oviductal glycoprotein 1, 120kDa	10.1101	14.9667	5.25348	0.351012	-1.51041	0.0284732	1	-2.8489	3.33772	3.90368	2.39327	3.73819	1.99402	5.80161	10.0466	17.6552	2.87827	10.4586	2.16154	9.49005	25.3101	1.69091	15.6078	2.53645	3.32864	4.14202	1.5252	3.38662	1.11206	3.24642	4.66164	0.757804	3.96419	6	9	18	3	10	2	10	25	2	16
gene20454	pseudogene	101116863	LOC101116863			163.635	242.701	84.569	0.348449	-1.52098	0.0313845	1	-2.86986	7.35434	7.92304	6.40206	7.51655	6.1058	221.428	45.7679	463.938	33.5798	218.584	45.3923	151.841	276.387	146.264	33.1666	7.7907	5.51626	8.85779	5.06952	7.77205	5.50438	7.24642	8.11054	7.19243	5.05166	229	41	473	35	209	42	160	273	173	34
gene15634	protein_coding	443310	REN	NP_001009299.1	renin	79.7408	118.417	41.0645	0.346779	-1.52791	0.00785829	1	-2.88368	6.31725	6.88773	5.35982	6.74277	5.25792	106.363	60.2797	82.3908	59.4842	70.0726	24.8577	29.4192	97.191	31.2819	236.068	6.73285	5.9136	6.36441	5.89444	6.13078	4.63562	4.87868	6.60275	4.96726	7.88306	110	54	84	62	67	23	31	96	37	242
gene15789	protein_coding	101108067	SUSD4	XP_004013667.1	sushi domain containing 4	14.7165	21.9681	7.46495	0.339808	-1.55721	0.012943	1	-2.94284	3.87937	4.45734	2.90013	4.29266	2.88298	15.471	7.81403	12.7509	6.71596	44.9719	8.64616	5.69403	15.1861	8.45457	21.4607	3.95149	2.96607	3.67253	2.74759	5.49095	3.11206	2.50945	3.92468	3.07973	4.42363	16	7	13	7	43	8	6	15	10	22
gene6922	protein_coding	443522	PMCH	XP_004006722.1	pro-MCH	7.76366	11.6687	3.85858	0.330676	-1.59651	0.0382695	1	-3.0241	2.95674	3.54458	1.94807	3.3042	1.81265	7.73549	6.69774	24.5211	3.83769	4.18344	4.32308	1.89801	12.1489	2.53637	9.75487	2.95149	2.74367	4.61595	1.94024	2.06469	2.11206	0.924488	3.60275	1.34277	3.28612	8	6	25	4	4	4	2	12	3	10
gene330	protein_coding	101117203	KIF2C	XP_004001952.1	kinesin family member 2C	10.0919	15.1884	4.9954	0.328895	-1.6043	0.0246771	1	-3.04048	3.33513	3.9249	2.3206	3.69317	2.21265	11.6032	2.23258	24.5211	5.75654	4.18344	4.32308	7.59204	14.1737	5.07274	21.4607	3.53645	1.15871	4.61595	2.5252	2.06469	2.11206	2.92449	3.82514	2.34277	4.42363	12	2	25	6	4	4	8	14	6	22
gene21911	lncRNA	101123329	GTL2		uncharacterized GTL2	269.992	407.599	132.386	0.324794	-1.62241	0.00621025	1	-3.07888	8.07678	8.67101	7.0486	8.42707	6.6582	214.66	315.91	603.218	38.3769	124.457	119.966	54.0933	566.947	133.582	528.714	7.74591	8.30337	9.23654	5.26217	6.95951	6.90648	5.75738	9.14707	7.06158	9.04634	222	283	615	40	119	111	57	560	158	542
gene13326	protein_coding	101105007	XKR9	XP_004011780.1	XK-related protein 9	8.90878	13.4535	4.36403	0.324377	-1.62426	0.027817	1	-3.08283	3.15523	3.74991	2.12566	3.64628	1.77412	16.4379	1.11629	21.5785	2.87827	10.4586	8.64616	6.64304	7.08684	2.53637	11.7058	4.03895	0.158712	4.43152	1.5252	3.38662	3.11206	2.73184	2.82514	1.34277	3.54916	17	1	22	3	10	8	7	7	3	12
gene18938	protein_coding	105602407	LOC105602407	XP_011951905.2	interstitial collagenase-like	33.3927	50.4401	16.3452	0.324052	-1.6257	0.0401748	1	-3.08593	5.06146	5.6565	4.0308	5.09575	3.48289	5.80161	16.7444	48.0613	9.59423	85.7604	35.6654	18.0311	91.1165	1.69091	21.4607	2.53645	4.0656	5.5868	3.26217	6.42224	5.15645	4.17242	6.50964	0.757804	4.42363	6	15	49	10	82	33	19	90	2	22
gene6140	protein_coding	101118347	FBLN7	XP_004006236.1	fibulin 7	21.8365	33.0956	10.5774	0.319601	-1.64566	0.0186839	1	-3.12891	4.44867	5.04857	3.40291	4.80437	3.34819	17.4048	14.5118	67.6781	11.5131	41.8344	6.48462	8.54105	14.1737	11.8364	24.3872	4.12142	3.85915	6.08062	3.5252	5.38662	2.69702	3.09441	3.82514	3.56516	4.60805	18	13	69	12	40	6	9	14	14	25
gene23632	protein_coding	101122061	ID4	XP_014958313.1	inhibitor of DNA binding 4, dominant negative helix-loop-helix protein	23.2014	35.3125	11.0903	0.314062	-1.67088	0.00551931	1	-3.18409	4.53614	5.14211	3.47123	4.8147	3.11102	5.80161	20.0932	51.9847	3.83769	29.2841	6.48462	4.74503	46.5707	20.291	42.9214	2.53645	4.32864	5.70001	1.94024	4.87204	2.69702	2.24642	5.54135	4.34277	5.42363	6	18	53	4	28	6	5	46	24	44
gene28285	protein_coding	101117654	LOC101117654	XP_011963014.1	LOW QUALITY PROTEIN: transcription elongation factor A protein-like 3	12.2816	18.727	5.83626	0.311649	-1.682	0.00873929	1	-3.20873	3.61843	4.22705	2.54504	4.11758	2.37412	9.66936	6.69774	27.4636	6.71596	13.5962	6.48462	7.59204	26.3225	1.69091	16.5833	3.27342	2.74367	4.77945	2.74759	3.76513	2.69702	2.92449	4.71823	0.757804	4.05166	10	6	28	7	13	6	8	26	2	17
gene14530	protein_coding	101121435	ASPA	XP_004012612.1	aspartoacylase	158.77	242.544	74.9962	0.309207	-1.69335	0.0489652	1	-3.23408	7.31079	7.9221	6.22875	7.43701	6.10839	123.768	87.0706	449.226	89.2263	54.3847	98.3501	28.4702	108.327	71.8639	477.013	6.95149	6.44411	8.8113	6.4794	5.76513	6.61985	4.83138	6.75925	6.16719	8.89789	128	78	458	93	52	91	30	107	85	489
gene21320	protein_coding	101107997	ATP10A	XP_014957338.1	ATPase, class V, type 10A	137.503	210.093	64.9128	0.308973	-1.69445	0.0375014	1	-3.23653	7.10332	7.71488	6.02043	7.35248	5.68449	86.0573	91.5358	448.245	13.4319	141.191	98.3501	34.1642	304.734	87.0821	70.2351	6.42723	6.51626	8.80814	3.74759	7.1415	6.61985	5.09441	8.25141	6.4443	6.13412	89	82	457	14	135	91	36	301	103	72
gene3077	protein_coding	101108451	OGN	XP_004004124.1	mimecan	1051.29	1606.81	495.774	0.308545	-1.69645	0.0186093	1	-3.24102	10.0379	10.65	8.95354	10.3187	8.8903	467.997	603.913	1499.71	272.476	710.138	653.866	511.514	2081.51	437.101	3274.71	8.87036	9.2382	10.5505	8.08999	9.47196	9.35285	8.99863	11.0234	8.77182	11.6772	484	541	1529	284	679	605	539	2056	517	3357
gene23822	pseudogene	101102680	LOC101102680			9.17282	14.1202	4.22545	0.299249	-1.74058	0.016926	1	-3.3417	3.19737	3.81969	2.0791	3.71756	1.94013	7.73549	4.46516	13.7318	1.91885	9.41273	7.56539	3.79602	19.2357	3.38183	20.4852	2.95149	2.15871	3.77945	0.940239	3.23461	2.91941	1.92449	4.26572	1.7578	4.35651	8	4	14	2	9	7	4	19	4	21
gene7601	protein_coding	101116389	LOC101116389	XP_014949488.1	bcl-2-interacting killer	29.5957	45.6511	13.5402	0.296602	-1.7534	0.00485474	1	-3.37152	4.88732	5.51258	3.75918	5.31582	3.4289	27.0742	29.0235	21.5785	9.59423	31.3758	16.2115	9.49005	78.9676	3.38183	69.2596	4.75885	4.85915	4.43152	3.26217	4.97158	4.01895	3.24642	6.30319	1.7578	6.11394	28	26	22	10	30	15	10	78	4	71
gene18371	protein_coding	101113354	RTN2	XP_004015368.1	LOW QUALITY PROTEIN: reticulon-2	36.6397	56.5625	16.717	0.295549	-1.75853	0.0104487	1	-3.38354	5.19534	5.82177	4.06324	5.60555	3.91697	53.1815	33.4887	118.682	13.4319	25.1006	15.1308	11.3881	53.6575	10.1455	32.1911	5.73285	5.0656	6.89096	3.74759	4.64965	3.91941	3.50945	5.74571	3.34277	5.00859	55	30	121	14	24	14	12	53	12	33
gene22185	protein_coding	101117452	HHATL	XP_004018302.3	hedgehog acyltransferase-like	9.96124	15.3922	4.53026	0.294322	-1.76453	0.0159269	1	-3.39764	3.31633	3.94413	2.1796	3.67975	1.93493	14.504	2.23258	27.4636	1.91885	10.4586	5.40385	3.79602	4.04962	9.30003	20.4852	3.85838	1.15871	4.77945	0.940239	3.38662	2.43399	1.92449	2.01779	3.21724	4.35651	15	2	28	2	10	5	4	4	11	21
gene20974	protein_coding	101106285	CCDC60	XP_004017635.1	coiled-coil domain containing 60	7.43459	11.6626	3.20657	0.274945	-1.86279	0.0265972	1	-3.6371	2.89425	3.54382	1.68103	3.16202	1.47703	9.66936	5.58145	16.6743	2.87827	24.0547	3.24231	0.949005	3.03722	3.38183	4.87744	3.27342	2.48064	4.05956	1.5252	4.58825	1.69702	-0.0755117	1.60275	1.7578	2.28612	10	5	17	3	23	3	1	3	4	5
gene21157	protein_coding	101107472	NEFH	XP_004017510.3	LOW QUALITY PROTEIN: neurofilament heavy polypeptide	89.6599	140.726	38.5933	0.274243	-1.86647	0.00273298	1	-3.6464	6.48639	7.13675	5.27028	6.97222	4.91242	232.065	33.4887	80.4291	94.0235	214.401	19.4539	34.1642	85.0421	11.8364	91.6958	7.85838	5.0656	6.32965	6.55495	7.74417	4.28198	5.09441	6.4101	3.56516	6.51878	240	30	82	98	205	18	36	84	14	94
gene16135	protein_coding	101109109	PERM1	XP_004013840.1	PGC-1 and ERR-induced regulator in muscle protein 1	9.31881	14.6276	4.00999	0.274138	-1.86703	0.0341292	1	-3.6478	3.22015	3.87062	2.0036	3.52716	1.56004	6.76855	6.69774	32.3678	1.91885	4.18344	1.08077	1.89801	15.1861	8.45457	14.6323	2.75885	2.74367	5.01649	0.940239	2.06469	0.11206	0.924488	3.92468	3.07973	3.87109	7	6	33	2	4	1	2	15	10	15
gene12995	lncRNA	106991343	LOC106991343		uncharacterized LOC106991343	6.78577	10.6596	2.91189	0.273169	-1.87213	0.0226121	1	-3.66073	2.76251	3.41409	1.54195	3.19026	0.978661	6.76855	8.93032	13.7318	0.959423	6.27515	1.08077	1.89801	5.06203	1.69091	21.4607	2.75885	3.15871	3.77945	-0.0597609	2.64965	0.11206	0.924488	2.33972	0.757804	4.42363	7	8	14	1	6	1	2	5	2	22
gene21848	protein_coding	101117703	LOC101117703	XP_011954372.1	interferon alpha-inducible protein 27-like protein 2	12033.1	18910.3	5155.95	0.272654	-1.87486	0.024967	1	-3.66766	13.5547	14.2069	12.332	13.8711	10.4804	9642.28	1128.57	34279.5	15611.7	5128.89	20.5346	6481.71	14259.7	2537.22	31240.9	13.2352	10.1403	15.0651	13.9303	12.3244	4.35999	12.6622	13.7997	11.309	14.9312	9972	1011	34949	16272	4904	19	6830	14085	3001	32026
gene15461	protein_coding	101117347	QRICH2	XP_014953880.1	glutamine rich 2	18.0272	28.3754	7.67902	0.270622	-1.88565	0.0238039	1	-3.69518	4.1721	4.82657	2.94092	4.44675	2.79997	7.73549	11.1629	48.0613	2.87827	54.3847	7.56539	6.64304	13.1613	10.1455	18.5343	2.95149	3.48064	5.5868	1.5252	5.76513	2.91941	2.73184	3.71823	3.34277	4.21212	8	10	49	3	52	7	7	13	12	19
gene10751	protein_coding	443413	GNRHR	NP_001009397.1	gonadotropin-releasing hormone receptor	6.53692	10.2996	2.77427	0.269358	-1.8924	0.0288141	1	-3.71253	2.70861	3.36451	1.47211	3.14031	1.21265	3.86774	2.23258	15.6935	5.75654	5.22929	3.24231	0.949005	10.1241	1.69091	16.5833	1.95149	1.15871	3.97209	2.5252	2.38662	1.69702	-0.0755117	3.33972	0.757804	4.05166	4	2	16	6	5	3	1	10	2	17
gene6452	protein_coding	101119203	TROAP	XP_004007464.1	tastin	10.2095	16.2121	4.2068	0.259485	-1.94628	0.0234279	1	-3.85379	3.35184	4.019	2.07272	3.73959	1.84305	7.73549	8.93032	37.272	1.91885	7.32101	2.16154	3.79602	12.1489	4.22729	16.5833	2.95149	3.15871	5.22002	0.940239	2.87204	1.11206	1.92449	3.60275	2.07973	4.05166	8	8	38	2	7	2	4	12	5	17
gene6670	pseudogene	101118604	LOC101118604			82.4369	133.436	31.4377	0.235601	-2.08558	0.0297808	1	-4.24446	6.36522	7.06001	4.97442	6.50651	3.86374	199.189	10.0466	113.778	121.847	14.642	11.8885	6.64304	270.312	6.76366	69.2596	7.63799	3.32864	6.83007	6.92892	3.87204	3.57149	2.73184	8.07848	2.7578	6.11394	206	9	116	127	14	11	7	267	8	71
gene5471	lncRNA	106991042	LOC106991042		uncharacterized LOC106991042	14.3535	23.3161	5.39096	0.231212	-2.11271	0.000663	1	-4.32503	3.84333	4.54325	2.43054	4.45228	2.36004	11.6032	6.69774	32.3678	7.67539	18.8255	5.40385	3.79602	30.3722	3.38183	23.4117	3.53645	2.74367	5.01649	2.94024	4.23461	2.43399	1.92449	4.92468	1.7578	4.54916	12	6	33	8	18	5	4	30	4	24
gene7827	protein_coding	101104056	SOSTDC1	XP_004007816.1	sclerostin domain containing 1	6.67156	10.9162	2.42689	0.22232	-2.16929	0.0119215	1	-4.49802	2.73802	3.4484	1.27911	3.25087	1.17866	3.86774	4.46516	18.636	1.91885	7.32101	2.16154	1.89801	10.1241	1.69091	14.6323	1.95149	2.15871	4.22002	0.940239	2.87204	1.11206	0.924488	3.33972	0.757804	3.87109	4	4	19	2	7	2	2	10	2	15
gene21446	protein_coding	101102093	MESP2	XP_014957268.1	LOW QUALITY PROTEIN: mesoderm posterior protein 2	16.8359	28.1604	5.51136	0.195713	-2.35319	0.0325638	1	-5.10951	4.07347	4.81559	2.46241	4.23455	1.92492	54.1484	1.11629	17.6552	1.91885	7.32101	5.40385	4.74503	6.07443	14.3728	55.6028	5.75885	0.158712	4.14202	0.940239	2.87204	2.43399	2.24642	2.60275	3.84527	5.79708	56	1	18	2	7	5	5	6	17	57
gene18825	protein_coding	101104774	AURKC	XP_004015492.1	aurora kinase C	28.1734	48.1562	8.19069	0.170086	-2.55566	0.000839161	1	-5.87938	4.81626	5.58965	3.03399	5.3502	2.93852	29.0081	10.0466	55.908	3.83769	16.7337	6.48462	10.4391	43.5335	10.1455	95.5977	4.85838	3.32864	5.80498	1.94024	4.06469	2.69702	3.38392	5.44405	3.34277	6.5789	30	9	57	4	16	6	11	43	12	98
gene14188	protein_coding	101121870	LOC101121870	XP_004013213.3	phosphatidylcholine transfer protein-like	24.1592	41.6925	6.62592	0.158924	-2.6536	0.0111484	1	-6.29233	4.5945	5.38172	2.72812	4.5808	2.35273	10.6363	8.93032	89.2567	1.91885	60.6598	14.05	5.69403	3.03722	2.53637	44.8724	3.41092	3.15871	6.47989	0.940239	5.92267	3.8125	2.50945	1.60275	1.34277	5.48776	11	8	91	2	58	13	6	3	3	46
gene29080	protein_coding	101113217	LOC101113217	XP_014960776.1	BOLA class I histocompatibility antigen, alpha chain BL3-7-like	314.669	602.234	27.1041	0.045006	-4.47374	0.0370456	1	-22.2193	8.29769	9.23418	4.76044	6.36618	4.67893	9.66936	15.6281	1822.4	34.5392	5.22929	33.5039	18.0311	36.4466	33.8183	1137.42	3.27342	3.96607	10.8316	5.11016	2.38662	5.06626	4.17242	5.18771	5.07973	10.1515	10	14	1858	36	5	31	19	36	40	1166
