# Supplementary material for: Hepatic Transcriptome Analysis Reveals Genes, Polymorphisms, and Molecules Related to Lamb Tenderness
Source: Animals (Basel). 2023 Feb 15;13(4):674. doi: 10.3390/ani13040674 (PMC9951696; doi:10.3390/ani13040674)
Supplement: Supplementary file 1 [file animals-13-00674-s001.zip › Supplementary Files New/Table S2 - Top 30 up and down regulated hepatic genes obtained from sheep with high and low meat tenderness.xlsx]

## Sheet: Sheet1
Gene	Orthologue gene description	Acc. No	Log2 fold change	p-value
CATSPER4	cation channel, sperm associated 4	XP_014949159.1	2.66	0.0021
LOC101118447	UDP-glucuronosyltransferase 2B31-like	XP_004009925.1	2.6	0.0097
GRIP2	glutamate receptor interacting protein 2	XP_014957660.1	2.38	0.0194
SPINK13	serine peptidase inhibitor, Kazal type 13 (putative)	XP_014951608.1	1.99	0.0121
SIM1	single-minded family bHLH transcription factor 1	XP_004011296.1	1.84	0.0335
YIPF7	protein YIPF7	XP_012035283.1	1.75	0.0338
CACNA1C	calcium channel, voltage-dependent, L type, alpha 1C subunit	XP_014950491.1	1.65	0.0009
LOC105604082	LOW QUALITY PROTEIN: uncharacterized protein LOC105604082	XP_011957346.1	1.52	0.0148
CYP2D14	cytochrome P450 2D14-like	XP_004022994.3	1.43	0
LPIN1	lipin 1	NP_001267629.1	1.4	0.0085
ALDH1L2	aldehyde dehydrogenase 1 family member L2	XP_004006738.1	1.31	0.0402
ANGPTL1	angiopoietin like 1	XP_004013880.1	1.28	0.038
TP53INP1	tumor protein p53 inducible nuclear protein 1	XP_012039497.1	1.2	0.0006
LOC105606237	uncharacterized LOC105606237		1.07	0.0258
PCYOX1	prenylcysteine oxidase 1	XP_004005853.1	1.05	0.0038
APOA5	apolipoprotein A-V	XP_014956330.1	0.96	0.0055
SLC25A30	kidney mitochondrial carrier protein 1	XP_012039782.1	0.92	0.0298
LOC106990657	uncharacterized LOC106990657		0.91	0.0357
HSD17B13	17-beta-hydroxysteroid dehydrogenase 13	XP_004010028.1	0.84	0.0176
ADH1C	alcohol dehydrogenase 1C	XP_004009729.1	0.81	0.0323
ENO4	enolase family member 4	XP_004020265.1	0.8	0.0195
TMEM132B	transmembrane protein 132B	XP_004017609.2	0.75	0.0301
PLIN1	perilipin 1	NP_001107245.1	0.73	0.0409
MGLL	monoglyceride lipase	XP_011955684.1	0.69	0.0189
TTC6	LOW QUALITY PROTEIN: tetratricopeptide repeat protein 6	XP_014957293.1	0.68	0.0461
ARHGAP42	rho GTPase-activating protein 42	XP_004016028.1	0.68	0.0326
SOD1	superoxide dismutase 1, soluble	NP_001138657.1	0.66	0.0279
SLC25A47	solute carrier family 25 member 47	XP_014957307.1	0.65	0.0361
NANOS1	LOW QUALITY PROTEIN: nanos homolog 1	XP_004020395.2	0.65	0.0428
CYP2E1	cytochrome P450, family 2, subfamily E, polypeptide 1	NP_001232901.1	0.63	0.0408
APOL3	apolipoprotein L3-like	XP_012030397.1	0.62	0.0403
PLAT	plasminogen activator, tissue	XP_011961401.1	-0.6	0.0362
RAP2B	RAP2B, member of RAS oncogene family	XP_014948073.1	-0.61	0.0449
OLFML3	olfactomedin like 3	XP_004002400.1	-0.63	0.0321
MYL9	myosin light chain 9	XP_014955345.1	-0.64	0.0444
HOXA3	homeobox A3	XP_014950826.1	-0.66	0.0455
PPM1K	protein phosphatase 1K, mitochondrial	XP_004009763.1	-0.68	0.0311
ALPK3	alpha kinase 3	XP_014957391.1	-0.71	0.0318
SLC24A1	sodium/potassium/calcium exchanger 1	XP_014952305.1	-0.74	0.0345
COL6A1	collagen, type VI, alpha 1	XP_004003436.1	-0.75	0.0122
LOC105608416	uncharacterized LOC105608416		-0.78	0.0288
THOC5	THO complex 5	XP_004017511.1	-0.81	0.0053
CH25H	cholesterol 25-hydroxylase	XP_011957903.1	-0.83	0.0398
LOXL1	LOW QUALITY PROTEIN: lysyl oxidase homolog 1	XP_011954106.2	-0.83	0.0047
SLC27A3	long-chain fatty acid transport protein 3	XP_012037400.1	-0.83	0.0191
BCAT2	branched chain amino-acid transaminase 2, mitochondrial	XP_004015404.1	-0.84	0.0169
IGFBP7	insulin-like growth factor binding protein 7	NP_001138653.1	-0.85	0.0404
GDF10	growth differentiation factor 10	XP_004021600.1	-0.87	0.0123
AEBP1	adipocyte enhancer-binding protein 1	XP_012032361.2	-0.87	0.0155
ANGPTL2	angiopoietin like 2	XP_012017994.1	-0.89	0.0031
HOXA4	homeobox A4	XP_014950590.1	-0.93	0.0447
LOXL3	lysyl oxidase homolog 3	XP_004006155.1	-0.94	0.0096
OLFML1	olfactomedin like 1	XP_004016238.1	-0.97	0.0065
TMEM88	LOW QUALITY PROTEIN: transmembrane protein 88	XP_004023341.3	-0.99	0.0284
TMEM163	transmembrane protein 163	XP_014948931.1	-1.14	0.0226
COL13A1	collagen alpha-1(XIII) chain	XP_014959894.1	-1.14	0.0379
FABP5	fatty acid binding protein 5 (psoriasis-associated)	NP_001138652.1	-1.16	0.0353
TMEM100	transmembrane protein 100	XP_012040525.1	-1.16	0.0152
MESP2	LOW QUALITY PROTEIN: mesoderm posterior protein 2	XP_014957268.1	-2.35	0.0326
LOC101113217	BOLA class I histocompatibility antigen, alpha chain BL3-7-like	XP_014960776.1	-4.47	0.037
