# Supplementary material for: Hepatic Transcriptome Analysis Reveals Genes, Polymorphisms, and Molecules Related to Lamb Tenderness
Source: Animals (Basel). 2023 Feb 15;13(4):674. doi: 10.3390/ani13040674 (PMC9951696; doi:10.3390/ani13040674)
Supplement: Supplementary file 1 [file animals-13-00674-s001.zip › Supplementary Files New/Table S3 - List of seed genes for PPI network.xls]

## Sheet: node_table_PPI
Seed gene (node)	Degree	Betweenness	Expression
UBC	60	323274	0
ACTN2	53	49226.5	2.53004
GRIP1	42	51995.8	-2.35775
PFN2	39	39546.5	-2.79609
SOD1	39	38313.5	1.54285
NOL3	36	28888.6	-1.76653
NR2F1	35	37451.4	-1.5238
TPM2	31	24066	1.88906
THOC5	27	20846	1.54209
PLAT	24	20069.3	1.62721
TRIM9	22	23325.8	2.63384
MARCKS	22	20029	-3.08593
MAP2K6	22	18661.3	-2.18145
FKBP10	21	23370.1	1.80422
E2F2	21	16133.6	-1.97976
MEIS1	21	15870.7	1.95136
ENG	20	16859.9	-1.64154
PRMT2	19	17632.5	-2.34335
CACNA1C	19	17387.6	2.6682
SPRY1	19	12616.4	2.19427
APP	18	25894.6	0
GABBR1	18	16113.1	3.03571
PRC1	18	16006.8	-2.11851
RPS6KA2	18	15461.3	-3.39764
FABP5	18	13193	2.63762
CYP2E1	17	13948.1	-1.50767
GLI2	17	13569.8	-1.67156
CRY1	16	17924	-1.73451
KIF2C	15	21027.8	-1.58379
IGFBP7	14	11506	2.35512
EFEMP1	14	11263.4	-3.12891
AURKC	12	12895.8	1.88072
S100A13	12	12515.7	1.83662
PRUNE2	12	9734.94	1.57272
HAND2	12	9675.84	-4.32503
GRIK2	12	6945.3	-1.63139
AK1	11	20153.1	-2.35541
ELAVL1	11	18078.2	0
REEP5	11	10667.6	-2.82147
LIN7A	11	9803.21	-4.49802
CPE	11	9375	-1.68327
BANP	11	8046.93	-1.985
TCEANC	11	7062.88	-1.82851
TGM3	10	13347.4	-1.61169
RAP2B	10	12737.7	-2.29859
MYL9	10	10848.2	-1.7669
TROAP	10	9706.19	1.92366
MYL1	9	10859.3	-2.37389
TNFRSF9	9	8302.9	-2.55331
CXCL12	9	6848.89	1.53989
PDLIM3	9	6573	1.60666
COL6A1	9	5622.34	-1.93409
ID4	9	3986.51	-2.58837
SP1	8	18837.4	0
NOTCH4	8	11690.7	2.07013
TCF21	8	6573	-1.57758
BGN	8	6306.93	-1.8313
CSPG4	8	5994	-1.81792
APOA5	8	3965.67	-1.68024
GNRHR	8	3485.56	-2.13236
HNF4A	7	13549	0
EGR1	7	11471.4	0
GRB2	7	3891.07	0
SLC24A1	7	1992.22	-1.84033
FZD1	6	6751.34	-1.98225
GYG2	6	6270.71	2.21692
POMC	6	4700	-1.8827
BCL9	6	3880.53	-2.64772
HOXA3	6	3034.82	2.48894
FN1	5	12642.4	0
TP53	5	9432.26	0
HDAC1	5	8985.15	0
TRAF2	5	6598.51	0
TMEM54	5	5462.86	-1.67289
BCAT2	5	5156.57	-1.77744
SCARF2	5	3458.23	-1.61065
RALGPS1	5	1729.43	-2.25462
OGN	5	1585.39	-1.77948
NCK1	5	992.52	0
TERF1	4	8527.78	0
SUMO2	4	5936.39	0
CREB1	4	4430.48	0
F11	4	4281.5	-1.66283
CDK2	4	3179.65	0
LPIN1	4	3054.47	-5.87938
REN	4	2823	1.9677
SEL1L3	4	2823	1.78896
TNFSF12	4	2823	-3.20873
PEX11A	4	2823	-3.07888
NEDD4	4	2632.58	0
HSP90AA1	4	2400.25	0
LAMB3	4	2162.11	-1.85962
DDC	4	2001.26	-1.66701
RASL10B	4	1985.14	-1.61929
CRK	4	1654.97	0
ABL1	4	1579.7	0
VHL	4	1549.03	0
DLG4	4	1261.59	0
CDH11	4	1087.79	2.24781
SOSTDC1	4	1058.92	-2.21778
PCLAF	3	7486.85	0
VASP	3	6730.27	0
SMAD4	3	6212.92	0
RXRA	3	5685.58	0
CREBBP	3	5498.63	0
TERF2IP	3	4106.43	0
TINF2	3	3732.61	0
SMAD3	3	3470.53	0
POT1	3	3264.44	0
COPS5	3	2921.53	0
RHOF	3	2367.72	-2.0055
GJB3	3	2367.72	-1.7031
ATXN7	3	2285.97	0
EP300	3	2240.84	0
RASL12	3	2231.71	-2.29846
TP53INP1	3	2050.28	3.14874
PPARA	3	2006.7	0
CTNNB1	3	1896.32	0
FSIP1	3	1883	4.56455
MRVI1	3	1883	2.6555
PCYOX1	3	1883	-3.23653
GDNF	3	1883	2.48431
PDE10A	3	1883	1.65704
CALM3	3	1652.16	0
CACNA1A	3	1452.84	0
JUN	3	1393.53	0
MDM2	3	1357.79	0
NEK10	3	1335.63	-3.6371
EPB41	3	1125.55	0
TRAF6	3	1041.26	0
LOXL1	3	1036.77	-2.57759
ESR1	3	722.07	0
DLG1	3	717.44	0
LRRK2	3	622.29	0
PRKAB1	3	599.86	0
PIK3R1	3	338.27	0
FYN	3	252.08	0
PDIA3	3	90.18	0
PEX19	2	3756	0
AGT	2	3756	0
ZPR1	2	3330.56	0
LIG4	2	2893.57	0
MME	2	2820	0
THOC7	2	2600.98	0
AR	2	2492.28	0
ATF2	2	2351.24	0
BCL2	2	2041.9	0
ONECUT1	2	1940	0
PITX3	2	1882	0
BRCA1	2	1882	0
SNAP25	2	1882	0
CUL2	2	1667.77	0
KRT8	2	1665.01	0
ZYX	2	1660.05	0
CEBPD	2	1530.23	0
FLYWCH2	2	1425.72	-1.71397
APOB	2	1351.53	0
FHL2	2	1344.46	0
KMT2A	2	1239.47	0
THRB	2	1143.65	0
RAB5B	2	1023.51	0
RB1	2	1021.4	0
SERPINA5	2	970.84	0
CBLB	2	954.92	0
SIM1	2	942	-1.56488
CAND1	2	942	0
FCN3	2	942	-1.60232
MMP23B	2	942	-1.9756
TNF	2	942	0
TSPYL5	2	942	-2.29263
WNT2B	2	942	-2.09848
SRPK1	2	942	0
SYT3	2	942	-2.20676
MAP3K5	2	930.59	0
HIF1A	2	904.5	0
LYL1	2	833.23	0
SH3KBP1	2	794.87	0
PGR	2	776.16	0
MYC	2	753.05	0
TERF2	2	740.4	0
FAS	2	736.56	0
RBBP8	2	726.84	0
CCDC85B	2	680.21	0
TGFB1	2	648.73	0
MAST2	2	619.23	0
SNAPIN	2	619.23	0
FOS	2	611.7	0
PF4	2	591.03	0
ART4	2	569.15	2.26607
RARA	2	452.45	0
NEFH	2	442.58	1.78046
RELA	2	441.98	0
AHCYL1	2	410.74	0
ATF7IP	2	409.6	0
SGTA	2	407.65	0
AKT1	2	402.02	0
IL7R	2	364.78	0
CHFR	2	353.63	0
IKBKG	2	345.65	0
USP2	2	331.55	0
NCOA6	2	329.66	0
CPSF7	2	328.13	0
SMAD2	2	315.33	0
ATXN1	2	314.55	0
PLCG1	2	282.81	0
STUB1	2	281	0
AMFR	2	281	0
SIRT1	2	275.32	0
GRIN2B	2	270.39	0
TCF3	2	264.21	0
CSNK2B	2	240.71	0
FANCG	2	237.9	0
BMP2	2	231.1	0
BMP7	2	231.1	0
USF1	2	226.33	0
DSTN	2	221.12	0
NOS3	2	219.74	0
RALA	2	196.93	0
MCC	2	194.25	0
SRC	2	176.49	0
DYNC1H1	2	173.8	0
PRKACA	2	161.86	0
AURKA	2	161.15	0
NEDD4L	2	155.46	0
NPM1	2	145.82	0
TACC2	2	134.98	0
CDK1	2	127.01	0
CCNE1	2	127.01	0
RTN2	2	126.32	1.61403
PRKCA	2	125.8	0
HSP90AB1	2	119.89	0
FBXO6	2	109.97	0
HNF1A	2	104.06	0
TRAF3	2	86.76	0
SUMO1	2	57.34	0
VCAM1	2	48.72	0
PKN1	2	11.36	0
MYPN	2	0	0
GRIA1	2	0	0
GRIA2	2	0	0
JAM2	1	0	0
HOXC11	1	0	0
PSIP1	1	0	0
HOXA9	1	0	0
PYGO1	1	0	0
TCF4	1	0	0
HHATL	1	0	1.65629
KCNJ4	1	0	0
KCNJ12	1	0	0
MPP6	1	0	0
ALDOA	1	0	0
GYS2	1	0	0
E2F4	1	0	0
AGGF1	1	0	0
YY1	1	0	0
LAT	1	0	0
SPRY2	1	0	0
MAP4K1	1	0	0
GEMIN4	1	0	0
SOCS4	1	0	0
CCNA2	1	0	0
KIF23	1	0	0
PLK1	1	0	0
CCNB1	1	0	0
APEX1	1	0	0
KLF15	1	0	0
HOXB6	1	0	0
TCF12	1	0	0
GTF3C5	1	0	0
APLP1	1	0	0
CNGA1	1	0	0
XPNPEP1	1	0	0
NAPRT	1	0	0
NUBP1	1	0	0
PSMG1	1	0	0
GTF3C4	1	0	0
EHD1	1	0	0
GNPDA2	1	0	0
TNFRSF1A	1	0	0
PDCD10	1	0	0
UBA6	1	0	0
IPO9	1	0	0
STK39	1	0	0
H2AZ1	1	0	0
FKBP9	1	0	0
TRADD	1	0	0
AASDHPPT	1	0	0
PEX11G	1	0	0
DNM1L	1	0	0
PTX3	1	0	0
CNST	1	0	0
GLRX	1	0	0
NME2	1	0	0
UBE3A	1	0	0
PLS3	1	0	0
PRDX1	1	0	0
PPP2CA	1	0	0
NME1	1	0	0
PRDX5	1	0	0
PRDX2	1	0	0
PPIA	1	0	0
GJA1	1	0	0
SUMO4	1	0	0
BRD4	1	0	0
KMT2C	1	0	0
IDH1	1	0	0
ANXA2	1	0	0
LAMA1	1	0	0
ERG	1	0	0
ATF1	1	0	0
ATP6AP2	1	0	0
KCTD15	1	0	0
MC4R	1	0	0
MC5R	1	0	0
ERICH2	1	0	3.14381
VASH2	1	0	2.11711
CCDC60	1	0	3.44861
MOBP	1	0	-1.96028
TTLL6	1	0	-1.94204
CLU	1	0	0
ECHS1	1	0	0
ABCA5	1	0	0
NFAT5	1	0	0
MAFG	1	0	0
PTN	1	0	0
GATM	1	0	0
POR	1	0	0
RPL13A	1	0	0
NMI	1	0	0
LAMC3	1	0	0
CYB5A	1	0	0
AGXT2	1	0	0
ANKRD1	1	0	0
STMN1	1	0	0
DDX3X	1	0	0
STAM	1	0	0
RRAD	1	0	0
SF3B2	1	0	0
NONO	1	0	0
DDX46	1	0	0
DDB1	1	0	0
SRXN1	1	0	0
TPM1	1	0	0
CORO1B	1	0	0
TAF15	1	0	0
SULT1A1	1	0	0
PDLIM7	1	0	0
ZIC2	1	0	0
FBXW11	1	0	0
SOX2	1	0	0
ZIC1	1	0	0
GLI1	1	0	0
CHD7	1	0	0
SOCS1	1	0	0
PTCH1	1	0	0
FST	1	0	0
CYP19A1	1	0	0
GRK5	1	0	0
LIPC	1	0	0
TFAP4	1	0	0
AHR	1	0	0
COPS2	1	0	0
IBSP	1	0	0
BCL11B	1	0	0
LTF	1	0	0
RARB	1	0	0
CHKB	1	0	0
EPO	1	0	0
CYP2D6	1	0	0
ISL1	1	0	0
GTF3C1	1	0	0
CHD3	1	0	0
PRKAA1	1	0	0
MED31	1	0	0
RPA1	1	0	0
ACVRL1	1	0	0
TGFBR1	1	0	0
TGFBR2	1	0	0
TUFM	1	0	0
ACVR2A	1	0	0
ACVR1	1	0	0
GIPC1	1	0	0
ACVR2B	1	0	0
TRIP6	1	0	0
ARRB2	1	0	0
IRF1	1	0	0
ELN	1	0	0
SGCA	1	0	0
JPH3	1	0	0
MYH9	1	0	0
MYH14	1	0	0
MYL12A	1	0	0
FBXO25	1	0	0
TP63	1	0	0
PRKCZ	1	0	0
SPP1	1	0	0
CNOT8	1	0	0
HNRNPU	1	0	0
NMT1	1	0	0
DFFB	1	0	0
UBQLN2	1	0	0
MAPK13	1	0	0
CDK4	1	0	0
RPA2	1	0	0
DBN1	1	0	0
FMNL1	1	0	0
EVL	1	0	0
PLAUR	1	0	0
GOLGB1	1	0	0
HTT	1	0	0
DLST	1	0	0
PTPRS	1	0	0
CCDC113	1	0	0
SEPTIN5	1	0	0
SIN3A	1	0	0
ROCK1	1	0	0
FHOD1	1	0	0
IK	1	0	0
DDX11	1	0	0
HMGCS1	1	0	0
DHX15	1	0	0
ANTKMT	1	0	0
MUC7	1	0	0
KCNA5	1	0	0
NR1I2	1	0	0
PSMA3	1	0	0
CAPN1	1	0	0
TNN	1	0	0
TTN	1	0	0
PDLIM1	1	0	0
KAT2B	1	0	0
ERBIN	1	0	0
COIL	1	0	0
MED14	1	0	0
MYOM2	1	0	0
CACNA1D	1	0	0
ST7	1	0	0
ADAM12	1	0	0
LRP12	1	0	0
DISC1	1	0	0
ZNF446	1	0	0
SNW1	1	0	0
AKTIP	1	0	0
NRIP1	1	0	0
TUBA4A	1	0	0
KCNN2	1	0	0
KCNA4	1	0	0
MYOZ1	1	0	0
LDB3	1	0	0
RPL35	1	0	0
YWHAQ	1	0	0
SUMO3	1	0	0
TULP3	1	0	0
ACTB	1	0	0
ACTN1	1	0	0
ATXN2	1	0	0
GFRA2	1	0	0
ATP10A	1	0	-1.54292
DPP8	1	0	0
DAZAP2	1	0	0
VCAN	1	0	0
CXCR4	1	0	0
CCR4	1	0	0
CCR10	1	0	0
MLH1	1	0	0
MAPK12	1	0	0
NPHS1	1	0	0
TAOK2	1	0	0
TLR3	1	0	0
PPM1A	1	0	0
DCTN1	1	0	0
MAP2K3	1	0	0
PLCB2	1	0	0
SMAD7	1	0	0
GADD45B	1	0	0
CDH2	1	0	0
DMRTB1	1	0	0
RAPGEF2	1	0	0
ITGA4	1	0	0
RUNDC3A	1	0	0
GATA4	1	0	0
AEBP1	1	0	-1.83034
GTF2H1	1	0	0
LETMD1	1	0	0
E2F6	1	0	0
VKORC1	1	0	0
TNFRSF4	1	0	0
TNFSF9	1	0	0
TRAF4	1	0	0
TRAF1	1	0	0
ATG12	1	0	0
SIRT7	1	0	0
ETS2	1	0	0
USP53	1	0	0
FBLN5	1	0	0
SOCS6	1	0	0
RAF1	1	0	0
ATN1	1	0	0
DYRK1A	1	0	0
TRIM23	1	0	0
GRIK5	1	0	0
GRID2	1	0	0
PICK1	1	0	0
DLG3	1	0	0
TRIM25	1	0	0
CALCOCO1	1	0	0
SDCBP	1	0	0
LAMA3	1	0	0
COL7A1	1	0	0
DDX23	1	0	0
ALYREF	1	0	0
THOC1	1	0	0
LSM3	1	0	0
THOC2	1	0	0
DDX39B	1	0	0
NXF1	1	0	0
ZNF830	1	0	0
CUL1	1	0	0
ATAD2	1	0	0
ARID3A	1	0	0
KMT2D	1	0	0
TFDP1	1	0	0
EAPP	1	0	0
RNF144A	1	0	0
RBL1	1	0	0
GIT2	1	0	0
KMT5A	1	0	0
BCAR1	1	0	0
RYBP	1	0	0
MCPH1	1	0	0
GNB5	1	0	0
TFDP2	1	0	0
BRD2	1	0	0
NFATC4	1	0	0
CDK6	1	0	0
PRKCE	1	0	0
MAPK1	1	0	0
RPS6	1	0	0
SYK	1	0	0
BRAF	1	0	0
FLNC	1	0	0
MAPK3	1	0	0
RPS6KA1	1	0	0
INS	1	0	0
RNF103-CHMP3	1	0	0
VEGFA	1	0	0
IGF2	1	0	0
IGF1	1	0	0
GRN	1	0	0
CSNK1E	1	0	0
SNRPD3	1	0	0
PER1	1	0	0
LTBP4	1	0	0
ARNTL	1	0	0
MYOZ3	1	0	0
PALLD	1	0	0
RANBP2	1	0	0
RYR1	1	0	0
MYOZ2	1	0	0
MYOT	1	0	0
C2orf88	1	0	0
NR1H4	1	0	0
SMARCD1	1	0	0
USF2	1	0	0
CAPNS1	1	0	0
LGALS3	1	0	0
BMP4	1	0	0
SIRT3	1	0	0
USP7	1	0	0
RAD54B	1	0	0
ZKSCAN7	1	0	0
FOXM1	1	0	0
PML	1	0	0
NFKB1	1	0	0
EWSR1	1	0	0
RCN3	1	0	0
RAD21	1	0	0
SLX1B	1	0	0
COA7	1	0	0
SLC2A4	1	0	0
ECE1	1	0	0
NOL4L	1	0	1.67735
MAML1	1	0	0
NUDT21	1	0	0
IGBP1	1	0	0
FGF1	1	0	0
IL1A	1	0	0
SYT1	1	0	0
VAT1	1	0	0
PHYHIP	1	0	0
PCYT1A	1	0	0
ARRB1	1	0	0
H3-4	1	0	0
CENPH	1	0	0
MAPRE1	1	0	0
MTUS2	1	0	0
PAXIP1	1	0	0
SYNCRIP	1	0	0
TRIM8	1	0	0
USP21	1	0	0
LONRF1	1	0	0
MNAT1	1	0	0
RNF166	1	0	0
GNAO1	1	0	0
JAKMIP1	1	0	0
RGS4	1	0	0
ALB	1	0	0
ATF4	1	0	0
KCNJ6	1	0	0
NSF	1	0	0
MAX	1	0	0
SLC9A3R1	1	0	0
NDUFV2	1	0	0
LNX1	1	0	0
HDAC8	1	0	0
BIRC5	1	0	0
CENPA	1	0	0
TOP1	1	0	0
PPARG	1	0	0
GRIK1	1	0	0
RXRB	1	0	0
KANK2	1	0	0
UBE2I	1	0	0
LRRFIP1	1	0	0
GRM3	1	0	0
NCOA1	1	0	0
CARM1	1	0	0
VDR	1	0	0
EFNA5	1	0	0
ITPR1	1	0	0
MEN1	1	0	0
TRAF5	1	0	0
BIN1	1	0	0
CCL21	1	0	0
CCS	1	0	0
PHOX2A	1	0	0
CASK	1	0	0
PER2	1	0	0
PLSCR1	1	0	0
LAMA5	1	0	0
TP73	1	0	0
CFLAR	1	0	0
DYNC1LI2	1	0	0
MAP3K7	1	0	0
RIPK2	1	0	0
ACTN4	1	0	0
TLX2	1	0	0
RRP9	1	0	0
CREB3	1	0	0
PDE6D	1	0	0
DIAPH1	1	0	0
EIF1B	1	0	0
TRIM13	1	0	0
PFDN1	1	0	0
NDUFS3	1	0	0
GABBR2	1	0	0
DYSF	1	0	0
TRIM37	1	0	0
NDUFB8	1	0	0
KIF4A	1	0	0
GADD45G	1	0	0
NUDT3	1	0	0
F2	1	0	0
F9	1	0	0
F10	1	0	0
PLAU	1	0	0
KNG1	1	0	0
GH1	1	0	0
HLA-B	1	0	0
APOA1	1	0	0
APOC3	1	0	0
FGA	1	0	0
CXCL10	1	0	0
TF	1	0	0
ANG	1	0	0
VTN	1	0	0
NR3C1	1	0	0
SOD2	1	0	0
HRG	1	0	0
TUBB4A	1	0	0
SERPINE1	1	0	0
CLEC3B	1	0	0
ITGB1	1	0	0
KRT18	1	0	0
TPM3	1	0	0
CENPB	1	0	0
KLK3	1	0	0
DCN	1	0	0
VIM	1	0	0
RPSA	1	0	0
HMGB1	1	0	0
HNRNPA1	1	0	0
ALOX5	1	0	0
ARAF	1	0	0
TGFB3	1	0	0
THRA	1	0	0
HSPA8	1	0	0
COL6A2	1	0	0
COL6A3	1	0	0
SKI	1	0	0
SKIL	1	0	0
CCL5	1	0	0
GYS1	1	0	0
TRIM27	1	0	0
NCF1	1	0	0
POU2F1	1	0	0
ETS1	1	0	0
NQO2	1	0	0
H2AX	1	0	0
DDX5	1	0	0
VCL	1	0	0
ATF6	1	0	0
CYP11B2	1	0	0
POU3F2	1	0	0
MAG	1	0	0
CBL	1	0	0
LHCGR	1	0	0
GATA2	1	0	0
GATA3	1	0	0
GADD45A	1	0	0
ITGA3	1	0	0
DPP4	1	0	0
ARNT	1	0	0
CALR	1	0	0
PSMB9	1	0	0
HOXD9	1	0	0
EEF1D	1	0	0
SRI	1	0	0
S100A7	1	0	0
TLX1	1	0	0
HSPA4	1	0	0
PHB	1	0	0
HOXD13	1	0	0
KRT20	1	0	0
RPL4	1	0	0
CDKN1A	1	0	0
PBX1	1	0	0
STAT3	1	0	0
RGS2	1	0	0
WNT5A	1	0	0
PTGDS	1	0	0
MC3R	1	0	0
GRIA3	1	0	0
CASP2	1	0	0
MAGEA11	1	0	0
CBX5	1	0	0
MAP2K4	1	0	0
RPS5	1	0	0
RPS10	1	0	0
UTRN	1	0	0
GYG1	1	0	0
RAP1GAP	1	0	0
GRIA4	1	0	0
PRRC2A	1	0	0
PRLHR	1	0	0
PSMB3	1	0	0
FLT3LG	1	0	0
GSK3B	1	0	0
TOB1	1	0	0
SSR4	1	0	0
KPNA2	1	0	0
CACNB3	1	0	0
MFAP2	1	0	0
PSMD4	1	0	0
VCP	1	0	0
GFRA1	1	0	0
HDAC4	1	0	0
WNT3A	1	0	0
NUP107	1	0	0
ARPC4	1	0	0
PTEN	1	0	0
UBE2G2	1	0	0
CDC42	1	0	0
ACTR3	1	0	0
PCBD1	1	0	0
LMO4	1	0	0
HNRNPK	1	0	0
RPS24	1	0	0
RPS26	1	0	0
GNB1	1	0	0
RAC1	1	0	0
PPP2R2A	1	0	0
DYNLT1	1	0	0
ACTG1	1	0	0
TPM4	1	0	0
EEF1A1	1	0	0
ACTA1	1	0	0
CSNK2A1	1	0	0
H3C2	1	0	0
SIRPA	1	0	0
XIAP	1	0	0
GTF2B	1	0	0
IRF9	1	0	0
SPTBN1	1	0	0
TIAL1	1	0	0
E2F1	1	0	0
MC1R	1	0	0
CENPE	1	0	0
APBA1	1	0	0
CACNB1	1	0	0
TGFBR3	1	0	0
EMX2	1	0	0
KHDRBS1	1	0	0
BAX	1	0	0
LRP1	1	0	0
CACNB2	1	0	0
NCBP1	1	0	0
TRO	1	0	0
RALGDS	1	0	0
GRIK3	1	0	0
STK4	1	0	0
FADD	1	0	0
SRSF9	1	0	0
ITGB3BP	1	0	0
DYNC1I2	1	0	0
SNTA1	1	0	0
BIRC2	1	0	0
PWP1	1	0	0
FHL1	1	0	0
BYSL	1	0	0
PRKG1	1	0	0
IKBKE	1	0	0
TTLL12	1	0	0
POLA2	1	0	0
MYBPC2	1	0	0
IRF3	1	0	0
PPP2R5D	1	0	0
CASP8	1	0	0
SEPTIN2	1	0	0
TNIP1	1	0	0
ELOC	1	0	0
PPP1R7	1	0	0
TESK1	1	0	0
STXBP2	1	0	0
MAPK14	1	0	0
SPINK13	1	0	1.64287
P3H1	1	0	0
PCGF3	1	0	0
GRIPAP1	1	0	0
AMOT	1	0	0
CRTC2	1	0	0
AKAP4	1	0	0
SLC27A3	1	0	-1.77242
SLC25A30	1	0	2.86527
LRIF1	1	0	0
RIF1	1	0	0
GFI1B	1	0	0
CDC73	1	0	0
TRMT10B	1	0	0
CRTC1	1	0	0
SCARA5	1	0	-1.5363
HECW1	1	0	0
EFL1	1	0	0
TRIM46	1	0	0
THOC6	1	0	0
DNAAF5	1	0	0
P3H3	1	0	-3.6464
CKAP2L	1	0	-2.00872
COMMD1	1	0	0
ARFGAP1	1	0	0
USHBP1	1	0	0
UBR7	1	0	0
NPLOC4	1	0	0
DTX3L	1	0	0
SCARB1	1	0	0
ZC3H15	1	0	0
ZNF606	1	0	0
WASF1	1	0	0
ESR2	1	0	0
RYR2	1	0	0
TNFRSF25	1	0	0
LPP	1	0	0
TRIM63	1	0	0
ZNF566	1	0	0
OPTN	1	0	0
DTNBP1	1	0	0
OTUB1	1	0	0
THOC3	1	0	0
EHMT2	1	0	0
LRR1	1	0	0
LURAP1	1	0	0
PNKP	1	0	0
PARK7	1	0	0
SERPINI1	1	0	0
PHB2	1	0	0
MDFI	1	0	0
PRMT1	1	0	0
KRTAP4-12	1	0	0
PYGO2	1	0	0
HNRNPUL1	1	0	0
DERL1	1	0	0
UTP14A	1	0	0
STK31	1	0	-2.15447
EIF2A	1	0	0
PRKD2	1	0	0
XPO4	1	0	0
WDR33	1	0	0
NIF3L1	1	0	0
ALX4	1	0	0
BCL11A	1	0	0
ATG5	1	0	0
EHD4	1	0	0
HIPK2	1	0	0
ROBO2	1	0	0
RTN4	1	0	0
PDGFC	1	0	0
STK36	1	0	0
RNF146	1	0	0
TMEM100	1	0	-1.9681
RNF19A	1	0	0
EXOC1	1	0	0
ETNK2	1	0	0
BEX4	1	0	1.58251
MARCHF5	1	0	0
HSPBP1	1	0	0
CABP1	1	0	0
RERE	1	0	0
ASH2L	1	0	0
HDAC6	1	0	0
EIF3K	1	0	0
DNAJB11	1	0	0
UBA2	1	0	0
TJP2	1	0	0
RABAC1	1	0	0
APPL1	1	0	0
PACSIN3	1	0	0
HECTD1	1	0	0
SUFU	1	0	0
WDR3	1	0	0
BTRC	1	0	0
ATF5	1	0	0
NINL	1	0	0
ZKSCAN5	1	0	0
PPIL1	1	0	0
FIS1	1	0	0
DYRK1B	1	0	0
TLN1	1	0	0
PPME1	1	0	0
UCHL5	1	0	0
STK24	1	0	0
NCOA3	1	0	0
NUMBL	1	0	0
MAP3K4	1	0	0
IVNS1ABP	1	0	0
