# Supplementary material for: Hepatic Transcriptome Analysis Reveals Genes, Polymorphisms, and Molecules Related to Lamb Tenderness
Source: Animals (Basel). 2023 Feb 15;13(4):674. doi: 10.3390/ani13040674 (PMC9951696; doi:10.3390/ani13040674)
Supplement: Supplementary file 1 [file animals-13-00674-s001.zip › Supplementary Files New/Table S4 - List of seed genes for co-expression network.xls]

## Sheet: node_table-Co-exp
Seed gene (Node)	Degree	Betweenness	Expression
FKBP10	67	530.39	1.80422
IGFBP7	58	320.51	2.35512
COL6A1	55	359.3	-1.93409
AEBP1	55	325.38	-1.83034
PRELP	51	357.14	-5.10951
GABBR1	47	204.17	3.03571
ID4	45	187.32	-2.58837
ANGPTL2	45	167.66	-1.61703
BGN	45	143.35	-1.8313
EFEMP1	39	293.62	-3.12891
SCARF2	38	100.76	-1.61065
ENG	34	573.1	-1.64154
LOXL1	34	51.83	-2.57759
SSC5D	34	47.06	-2.1269
LEPREL2	33	71.84	-3.6464
NR2F1	30	48.14	-1.5238
SPRY1	27	49.06	2.19427
COL6A2	26	79.29	0
TCF21	26	38.15	-1.57758
TIMP2	24	47.87	0
DTX3	24	46.1	0
FZD1	23	39.12	-1.98225
MYL9	23	35.02	-1.7669
HAND2	23	20	-4.32503
COL16A1	22	29.22	0
CH25H	22	18.05	1.99855
COL12A1	21	20.12	0
ISLR	20	34.94	0
FOXF1	19	43.61	-1.92468
DACT3	19	23.68	0
HDGFRP3	19	19.94	0
CYTH3	19	18.62	0
NFASC	18	8.75	0
OLFML3	17	82.63	-1.75924
ANK3	17	57.65	0
NOTCH4	17	27.77	2.07013
TPM2	17	26.13	1.88906
HEYL	17	4.31	0
DCN	16	41.16	0
GRK5	16	40.49	0
EFEMP2	16	38.55	0
HOXB3	16	20.17	0
HOXB2	16	15.13	0
MRAS	16	7.78	0
AOC3	16	7.29	0
GAS1	15	8.41	0
CNRIP1	14	62.71	0
FSTL3	14	29.88	0
PTRF	14	21.86	0
PEAR1	14	9.41	0
PDGFRB	14	4.83	0
PDLIM3	13	305.95	1.60666
NARR	13	106.09	0
TCF4	13	9.95	0
ARHGAP25	12	26.66	0
TBX2	12	22.34	0
ZFPM2	12	4.52	0
LRRC17	11	21.67	0
FSTL1	11	20.3	0
DKK3	11	11.42	0
S100A13	11	9.38	1.83662
MEIS1	11	9.25	1.95136
MRVI1	11	4.48	2.6555
LRRC32	10	56.08	0
DSE	10	41.58	0
SMTN	10	38.14	0
PMP22	10	38.12	0
LUM	10	10.79	0
PLAT	10	3.81	1.62721
GJA4	9	207.04	-1.77521
IGFBP3	9	46.7	0
TPM4	9	39.72	0
LAMB1	9	18.88	0
C1orf198	9	13.53	0
OLFML1	9	7.79	1.79187
ITGA3	9	6.22	0
PRRT2	9	0.93	0
BEX4	8	2.73	1.58251
LPCAT4	7	101.98	0
MAP1B	7	25.3	0
CXCL12	7	5.52	1.53989
SELM	7	2.29	0
AXL	6	7.33	0
PCDH18	6	4.74	0
FAM176B	6	0.39	0
TGFB1	5	15.78	0
PLXNA3	5	0.96	0
TNFSF12	5	0.4	-3.20873
FMNL2	3	210.1	0
SEL1L3	3	200.5	1.78896
ADAMTS13	3	0.5	1.69005
TNS1	2	200	0
RAP2B	2	101	-2.29859
MAP7D1	2	101	0
NRP2	2	101	0
RHBDF2	2	101	0
CTTNBP2NL	2	83.9	0
FCN3	1	0	-1.60232
TMEM54	1	0	-1.67289
ADM	1	0	-3.04048
AK1	1	0	-2.35541
PRMT2	1	0	-2.34335
RTN2	1	0	1.61403
