# Supplementary material for: Hepatic Transcriptome Analysis Reveals Genes, Polymorphisms, and Molecules Related to Lamb Tenderness
Source: Animals (Basel). 2023 Feb 15;13(4):674. doi: 10.3390/ani13040674 (PMC9951696; doi:10.3390/ani13040674)
Supplement: Supplementary file 1 [file animals-13-00674-s001.zip › Supplementary Files New/Table S5 - Total SNPs detected by RNA-Seq in hepatic genes in Garut composite sheep divergent meat tenderness.xlsx]

## Sheet: 1709KHP-0062-01_Oar_Table_6_res
Gene_Name	Chr	Position	dbSNP	Ref	Alt	High_mean_coverage	High_mean_qual	Low_mean_coverage	Low_mean_qual	Sample_group	Sample_ID	SNP_clasification
ADH1C	NC_019463.2	25286867	rs407009400	T	C	252.8	225	348.8	225.6	High and Low	SU906;SU915;SU928;SU950;SU962;SU909;SU922;SU930;SU948;SU951	downstream_gene_variant
ADH1C	NC_019463.2	25286981	rs420275846	C	T	222.75	222.75	311.25	224.25	High and Low	SU906;SU915;SU950;SU962;SU909;SU930;SU948;SU951	downstream_gene_variant
ADH1C	NC_019463.2	25287409	rs400105949	C	G	170	227.25	237.5	226.5	High and Low	SU906;SU928;SU950;SU962;SU922;SU951	downstream_gene_variant
ADH1C	NC_019463.2	25287553	rs405303501	C	G	147	94	187	42.2192	High and Low	SU906;SU951	downstream_gene_variant
ADH1C	NC_019463.2	25287953	rs417744791	A	T	0	0	128	225	Low	SU948	downstream_gene_variant
ADH1C	NC_019463.2	25288374	rs416917171	C	T	0	0	126	225	Low	SU948	downstream_gene_variant
ADH1C	NC_019463.2	25288422	rs430472721	G	T	0	0	148	225	Low	SU948	downstream_gene_variant
ADH1C	NC_019463.2	25288670	rs406868320	T	C	0	0	107	225	Low	SU948	downstream_gene_variant
ADH1C	NC_019463.2	25288858	rs429425285	C	G	0	0	136	225	Low	SU948	downstream_gene_variant
APOA5	NC_019472.2	26896069	rs427981377	T	A	309	222	0	0	High	SU962	downstream_gene_variant
APOA5	NC_019472.2	26896453	.	GA	GAA	0	0	133.5	226.5	Low	SU909;SU922	3_prime_UTR_variant
APOA5	NC_019472.2	26896677	rs402578508	C	T	938	224.4	1680.2	225.6	High and Low	SU906;SU915;SU928;SU950;SU962;SU909;SU922;SU930;SU948;SU951	3_prime_UTR_variant
APOA5	NC_019472.2	26896823	.	C	A	672	222	0	0	High	SU906	missense_variant
APOA5	NC_019472.2	26897295	rs589107798	A	G	610	225	993.8	225	High and Low	SU906;SU928;SU950;SU962;SU909;SU922;SU930;SU948;SU951	synonymous_variant
APOA5	NC_019472.2	26897513	.	G	C	0	0	130.5	138.5	Low	SU922;SU930	missense_variant;frameshift_variant
APOA5	NC_019472.2	26897513	.	GC	GCCC	0	0	118	102	Low	SU948	missense_variant;frameshift_variant
APOA5	NC_019472.2	26898573	rs399943933	C	T	498	222	0	0	High	SU906	synonymous_variant
BGN	NC_019484.2	77806870	rs428450021	C	T	515.5	226.5	0	0	High	SU915;SU962	3_prime_UTR_variant;downstream_gene_variant
BGN	NC_019484.2	77806977	.	T	C	150	222	0	0	High	SU915	3_prime_UTR_variant;downstream_gene_variant
BGN	NC_019484.2	77807325	rs193647700	G	C	0	0	244	226.5	Low	SU909;SU922;SU930;SU951	3_prime_UTR_variant;downstream_gene_variant
BGN	NC_019484.2	77809746	rs404643349	A	G	208	225	159	225	High and Low	SU906;SU915;SU928;SU950;SU962;SU922;SU930;SU948;SU951	synonymous_variant
CH25H	NC_019479.2	10661933	rs412461680	T	C	174.333	206.333	112	201	High and Low	SU915;SU950;SU962;SU909	upstream_gene_variant
CH25H	NC_019479.2	10662162	rs424208400	C	T	299	222	210.25	222	High and Low	SU906;SU915;SU928;SU950;SU962;SU909;SU930;SU948;SU951	upstream_gene_variant
CXCL12	NC_019482.2	44406725	.	A	G	217	198	157	128	High and Low	SU915;SU962;SU909;SU951	3_prime_UTR_variant;downstream_gene_variant;intron_variant
CXCL12	NC_019482.2	44406732	rs193647280	A	G	194.75	184.5	155.333	182	High and Low	SU906;SU915;SU928;SU962;SU909;SU948;SU951	3_prime_UTR_variant;downstream_gene_variant;intron_variant
CXCL12	NC_019482.2	44407116	.	A	G	213	176	118.5	168	High and Low	SU915;SU962;SU909;SU951	3_prime_UTR_variant;intron_variant
CXCL12	NC_019482.2	44407269	.	T	A	124	173	0	0	High	SU915	3_prime_UTR_variant;intron_variant
CYP2E1	NC_019479.2	50657778	rs400323891	T	G	924.667	224	853.4	223.8	High and Low	SU928;SU950;SU962;SU909;SU922;SU930;SU948;SU951	downstream_gene_variant
CYP2E1	NC_019479.2	50657948	rs418878186	T	G	735.667	210.667	894	185.621	High and Low	SU928;SU950;SU962;SU909;SU922;SU930;SU948;SU951	downstream_gene_variant
CYP2E1	NC_019479.2	50657964	.	C	T	0	0	379.5	58	Low	SU922;SU951	downstream_gene_variant
CYP2E1	NC_019479.2	50657988	rs399441335	C	A	650.667	224.667	604	189.25	High and Low	SU928;SU950;SU962;SU922;SU930;SU948;SU951	downstream_gene_variant
CYP2E1	NC_019479.2	50658013	rs412838960	A	T	731.333	191	701.75	178.69	High and Low	SU928;SU950;SU962;SU922;SU930;SU948;SU951	downstream_gene_variant
CYP2E1	NC_019479.2	50658168	rs425333774	T	C	917.25	225	949.667	222	High and Low	SU906;SU915;SU928;SU962;SU909;SU930;SU948	downstream_gene_variant
CYP2E1	NC_019479.2	50658180	.	A	G	799	211.25	844.667	222	High and Low	SU906;SU915;SU928;SU962;SU909;SU930;SU948	downstream_gene_variant
CYP2E1	NC_019479.2	50658241	rs405926386	T	G	189	202.5	167.2	187.4	High and Low	SU928;SU950;SU909;SU922;SU930;SU948;SU951	downstream_gene_variant
CYP2E1	NC_019479.2	50658393	rs415159106	T	G	130	222	0	0	High	SU928	downstream_gene_variant
CYP2E1	NC_019479.2	50658681	rs405114572	C	G	120	222	104.5	223.5	High and Low	SU928;SU922;SU948	downstream_gene_variant
CYP2E1	NC_019479.2	50658763	rs427737044	G	T	107	125	0	0	High	SU928	downstream_gene_variant
CYP2E1	NC_019479.2	50659059	rs418588587	C	T	177	222	120	221.5	High and Low	SU928;SU909;SU930	downstream_gene_variant
CYP2E1	NC_019479.2	50659236	rs422029583	T	C	137	222	120	222	High and Low	SU928;SU909	downstream_gene_variant
CYP2E1	NC_019479.2	50659362	rs411896569	G	A	110	222	150	221	High and Low	SU928;SU909	downstream_gene_variant
DDC	NC_019461.2	5358261	rs193634737	G	A	0	0	103	222	Low	SU951	synonymous_variant
DDC	NC_019461.2	5368182	rs429824686	G	T	0	0	109	222	Low	SU922	synonymous_variant
DDC	NC_019461.2	5374039	rs159745365	A	G	103	225	129	223.5	High and Low	SU906;SU915;SU922;SU930;SU948;SU951	missense_variant
DDC	NC_019461.2	5376962	rs405260565	G	T	0	0	124	222	Low	SU922;SU951	missense_variant&splice_region_variant
DDC	NC_019461.2	5377036	rs416442851	G	A	0	0	190.667	222	Low	SU909;SU922;SU951	3_prime_UTR_variant
DDC	NC_019461.2	5377162	rs598613735	C	T	160	222	190.5	222.75	High and Low	SU950;SU909;SU922;SU930;SU951	3_prime_UTR_variant
DDC	NC_019461.2	5377163	.	T	G	159	222	189.75	222.75	High and Low	SU950;SU909;SU922;SU930;SU951	3_prime_UTR_variant
DDC	NC_019461.2	5377210	rs161787736	C	T	153	199.5	167.333	167.667	High and Low	SU915;SU950;SU909;SU922;SU930	3_prime_UTR_variant
DDC	NC_019461.2	5377240	rs159745359	G	T	140	72	148.333	55.2604	High and Low	SU950;SU909;SU922;SU930	3_prime_UTR_variant
DDC	NC_019461.2	5377279	rs159745358	C	T	0	0	128.5	38.4258	Low	SU909;SU922	3_prime_UTR_variant
DDC	NC_019461.2	5377281	rs605470644	T	C	0	0	125	50.9144	Low	SU909;SU922	3_prime_UTR_variant
DDC	NC_019461.2	5377387	rs429967311	C	T	0	0	120.5	223.5	Low	SU909;SU951	3_prime_UTR_variant
DDC	NC_019461.2	5377439	rs398543236	G	A	103	225	0	0	High	SU915	3_prime_UTR_variant
ENG	NC_019460.2	8260268	rs160470413	T	C	195.8	223.8	183.6	223.8	High and Low	SU906;SU915;SU928;SU950;SU962;SU909;SU922;SU930;SU948;SU951	downstream_gene_variant
ENG	NC_019460.2	8262774	rs423196573	T	C	156.75	223.5	142.75	223.5	High and Low	SU906;SU915;SU928;SU950;SU909;SU930;SU948;SU951	downstream_gene_variant
F11	NC_019483.2	15001618	rs418555390	A	T	243.5	222	0	0	High	SU915;SU928	upstream_gene_variant
F11	NC_019483.2	15001664	rs429882441	G	T	176.333	222	0	0	High	SU906;SU928;SU962	upstream_gene_variant
F11	NC_019483.2	15001675	rs415495556	T	A	187	222	0	0	High	SU915;SU928	upstream_gene_variant
HSD17B13	NC_019463.2	101689913	rs417034644	C	T	105	137	108	222	High and Low	SU962;SU930	downstream_gene_variant
HSD17B13	NC_019463.2	101690450	rs429999981	G	A	271.667	223	629	222	High and Low	SU906;SU915;SU928;SU909;SU930	downstream_gene_variant
HSD17B13	NC_019463.2	101690572	rs408375819	G	A	304.25	225	393.4	222.6	High and Low	SU906;SU928;SU950;SU962;SU909;SU922;SU930;SU948;SU951	downstream_gene_variant
HSD17B13	NC_019463.2	101690585	rs420695269	G	A	279	222	0	0	High	SU950	downstream_gene_variant
HSD17B13	NC_019463.2	101690611	rs410262308	A	T	0	0	253	222	Low	SU930	downstream_gene_variant
HSD17B13	NC_019463.2	101690640	rs421243855	T	C	0	0	223	222	Low	SU930	downstream_gene_variant
HSD17B13	NC_019463.2	101690717	rs603941061	C	T	139	218	172.6	222.6	High and Low	SU928;SU962;SU909;SU922;SU930;SU948;SU951	downstream_gene_variant
HSD17B13	NC_019463.2	101690738	rs601287924	A	G	124	204	0	0	High	SU962	downstream_gene_variant
HSD17B13	NC_019463.2	101690769	rs411085174	G	A	168.667	224	248.6	223.2	High and Low	SU906;SU928;SU962;SU909;SU922;SU930;SU948;SU951	downstream_gene_variant
HSD17B13	NC_019463.2	101690846	rs426406340	T	C	268.5	223.5	438.8	222.6	High and Low	SU906;SU928;SU950;SU962;SU909;SU922;SU930;SU948;SU951	downstream_gene_variant
HSD17B13	NC_019463.2	101690955	.	T	G	234	222.25	297.8	222.6	High and Low	SU906;SU928;SU950;SU962;SU909;SU922;SU930;SU948;SU951	downstream_gene_variant
HSD17B13	NC_019463.2	101690993	.	C	T	0	0	251	161	Low	SU909;SU922;SU948;SU951	downstream_gene_variant
HSD17B13	NC_019463.2	101691028	.	A	G	0	0	230.5	222	Low	SU909;SU922;SU948;SU951	downstream_gene_variant
HSD17B13	NC_019463.2	101691068	.	A	G	188	222	0	0	High	SU950	downstream_gene_variant
HSD17B13	NC_019463.2	101691092	.	G	A	149	220.5	192.333	222	High and Low	SU950;SU962;SU922;SU948;SU951	downstream_gene_variant
HSD17B13	NC_019463.2	101691140	.	T	C	0	0	111	106	Low	SU930	downstream_gene_variant
HSD17B13	NC_019463.2	101692163	rs594394371	T	G	0	0	208.25	222.75	Low	SU922;SU930;SU948;SU951	downstream_gene_variant
HSD17B13	NC_019463.2	101692170	rs411952590	G	A	0	0	172	222	Low	SU930	downstream_gene_variant
HSD17B13	NC_019463.2	101692258	rs402645907	T	C	0	0	259	222	Low	SU930	downstream_gene_variant
HSD17B13	NC_019463.2	101692343	rs418021654	C	T	0	0	254	222	Low	SU922;SU948;SU951	downstream_gene_variant
HSD17B13	NC_019463.2	101692450	rs159991461	A	T	0	0	343	222	Low	SU930	downstream_gene_variant
HSD17B13	NC_019463.2	101692535	rs408438365	A	G	101	222	223.333	222	High and Low	SU906;SU922;SU948;SU951	downstream_gene_variant
HSD17B13	NC_019463.2	101692546	rs159991464	T	C	101	222	228.333	222	High and Low	SU906;SU922;SU948;SU951	downstream_gene_variant
LOC101105651	NC_019460.2	216864082	.	GTTTT	GTTT	185	53	173	52	High and Low	SU906;SU948	3_prime_UTR_variant
LOC101105651	NC_019460.2	216864110	.	A	T	194.333	215	0	0	High	SU915;SU928;SU962	3_prime_UTR_variant
LOC101105651	NC_019460.2	216864137	.	T	C	845	214.6	1979.8	226.8	High and Low	SU906;SU915;SU928;SU950;SU962;SU909;SU922;SU930;SU948;SU951	3_prime_UTR_variant
LOC101105651	NC_019460.2	216864204	.	T	C	1594.2	226.2	3915	225.2	High and Low	SU906;SU915;SU928;SU950;SU962;SU909;SU922;SU930;SU948;SU951	missense_variant
LOC101105651	NC_019460.2	216864215	.	G	A	689.333	222	0	0	High	SU915;SU928;SU962	missense_variant
LOC101105651	NC_019460.2	216864289	.	G	C	2235.6	223	4987.8	224.4	High and Low	SU906;SU915;SU928;SU950;SU962;SU909;SU922;SU930;SU948;SU951	synonymous_variant
LOC101105651	NC_019460.2	216864420	.	G	A	1397.33	164.667	0	0	High	SU915;SU928;SU962	synonymous_variant
LOC101105651	NC_019460.2	216864430	.	T	A	2156.6	226.8	4863.6	224.2	High and Low	SU906;SU915;SU928;SU950;SU962;SU909;SU922;SU930;SU948;SU951	missense_variant
LOC101105651	NC_019460.2	216864438	.	C	T	1436	73	2587	75	High and Low	SU962;SU948	synonymous_variant
LOC101105651	NC_019460.2	216864531	.	C	T	1150	222	0	0	High	SU962	synonymous_variant
LOC101105651	NC_019460.2	216864570	.	G	A	147	228	175	223.5	High and Low	SU906;SU950;SU930;SU951	intron_variant
LOC101105651	NC_019460.2	216865000	.	T	C	905	36.9121	0	0	High	SU950	missense_variant
LOC101105651	NC_019460.2	216865025	.	G	T	921	222	0	0	High	SU962	synonymous_variant
LOC101105651	NC_019460.2	216865045	.	G	A	0	0	2396	12.7345	Low	SU951	synonymous_variant
LOC101105651	NC_019460.2	216865066	.	C	A	1258.25	99.2976	2864	151.997	High and Low	SU906;SU915;SU928;SU950;SU922;SU930;SU951	missense_variant
LOC101105651	NC_019460.2	216865330	.	G	A	636	181.667	0	0	High	SU915;SU928;SU962	synonymous_variant
LOC101105651	NC_019460.2	216865358	.	T	C	337	224	0	0	High	SU915;SU928;SU962	synonymous_variant
LOC101105651	NC_019460.2	216865398	.	A	G	891	92	1578	72	High and Low	SU950;SU909;SU951	missense_variant
LOC101105651	NC_019460.2	216865622	.	C	T	222	143	394	174.5	High and Low	SU906;SU950;SU930;SU951	missense_variant
LOC101105651	NC_019460.2	216865635	rs593199988	G	A	172	135	273	75	High and Low	SU950;SU951	synonymous_variant
LOC101105651	NC_019460.2	216866257	.	G	A	181	222	402	222	High and Low	SU950;SU951	synonymous_variant
LOC101105651	NC_019460.2	216866453	rs602733413	T	G	180	228	299	228	High and Low	SU906;SU950;SU909;SU922;SU930;SU948;SU951	synonymous_variant
LOC101105651	NC_019460.2	216866504	.	T	C	0	0	199.333	181.333	Low	SU922;SU948;SU951	synonymous_variant
LOC101107809	NC_019470.2	42374527	.	G	A	265.8	224.8	467	218	High and Low	SU906;SU915;SU928;SU950;SU962;SU909;SU922;SU930;SU948;SU951	synonymous_variant
LOC101107809	NC_019470.2	42374545	.	C	T	252.4	181.2	399	202.2	High and Low	SU906;SU915;SU928;SU950;SU962;SU909;SU922;SU930;SU948;SU951	synonymous_variant
LOC101116298	NC_019460.2	61636150	rs427517548	A	G	0	0	948.25	222	Low	SU909;SU922;SU948;SU951	3_prime_UTR_variant
LOC101116298	NC_019460.2	61636363	rs417097561	A	G	0	0	738.25	222	Low	SU909;SU922;SU948;SU951	3_prime_UTR_variant
LOC101116298	NC_019460.2	61636561	rs406770607	G	A	1022.2	225	1821.4	222.6	High and Low	SU906;SU915;SU928;SU950;SU962;SU909;SU922;SU930;SU948;SU951	3_prime_UTR_variant
LOC105604728	NC_019481.2	26219089	rs161436387	G	A	129.5	184.5	0	0	High	SU915;SU962	downstream_gene_variant
LOC105604728	NC_019481.2	26219114	rs161436389	G	A	212.667	208	123.5	199.5	High and Low	SU906;SU915;SU962;SU922;SU930;SU948;SU951	downstream_gene_variant
LOC105604728	NC_019481.2	26219162	rs592552083	G	A	0	0	407	222	Low	SU909;SU951	downstream_gene_variant
LOC105604728	NC_019481.2	26219558	rs162229446	T	C	317	222.75	269.8	225.6	High and Low	SU906;SU915;SU950;SU962;SU909;SU922;SU930;SU948;SU951	downstream_gene_variant
LOC105604728	NC_019481.2	26220605	rs596382711	G	A	0	0	143	222	Low	SU909;SU951	downstream_gene_variant
LOXL3	NC_019460.2	96175565	rs160389885	C	T	250	225.75	279.8	225.6	High and Low	SU906;SU915;SU928;SU950;SU909;SU922;SU930;SU948;SU951	downstream_gene_variant
LOXL3	NC_019460.2	96175929	rs594000302	C	T	0	0	227	222	Low	SU948	downstream_gene_variant
MESP2	NC_019475.2	20285611	rs402205137	G	A	0	0	145	222	Low	SU951	downstream_gene_variant
MESP2	NC_019475.2	20285777	rs589454912	G	A	575	49.4782	0	0	High	SU915	downstream_gene_variant
MESP2	NC_019475.2	20285791	rs417646447	G	A	341.667	223.333	167	223	High and Low	SU906;SU915;SU950;SU909;SU922;SU948;SU951	downstream_gene_variant
MESP2	NC_019475.2	20285810	rs429283694	G	A	217.5	223	177	224	High and Low	SU906;SU950;SU909;SU922;SU951	downstream_gene_variant
NANOS1	NC_019479.2	38149783	.	G	A	138.25	225	108	225	High and Low	SU915;SU928;SU950;SU962;SU922;SU930;SU948;SU951	downstream_gene_variant
NANOS1	NC_019479.2	38149911	.	T	G	115.2	225	132.25	225	High and Low	SU906;SU915;SU928;SU950;SU962;SU922;SU930;SU948;SU951	downstream_gene_variant
NANOS1	NC_019479.2	38151502	rs162246852	T	C	156.5	223.5	167	224.25	High and Low	SU906;SU928;SU922;SU930;SU948;SU951	downstream_gene_variant
OLFML3	NC_019458.2	90317664	rs414909414	A	G	0	0	120	222	Low	SU948	3_prime_UTR_variant
OLFML3	NC_019458.2	90317673	rs159659024	C	T	282.4	223.2	144	223.2	High and Low	SU906;SU915;SU928;SU950;SU962;SU909;SU922;SU930;SU948;SU951	3_prime_UTR_variant
PCYOX1	NC_019460.2	37907321	rs420306266	T	C	144	222	167	222	High and Low	SU928;SU909	downstream_gene_variant
PCYOX1	NC_019460.2	37911879	rs160441078	G	A	0	0	349	222	Low	SU909	3_prime_UTR_variant
PCYOX1	NC_019460.2	37912033	rs406670275	A	G	0	0	339	222	Low	SU909	3_prime_UTR_variant
PCYOX1	NC_019460.2	37912187	rs400619499	T	A	154	228	289.8	224.2	High and Low	SU906;SU915;SU962;SU909;SU922;SU930;SU948;SU951	3_prime_UTR_variant
PCYOX1	NC_019460.2	37912275	.	C	T	0	0	431.5	222	Low	SU948;SU951	3_prime_UTR_variant
PCYOX1	NC_019460.2	37912282	rs418629652	G	A	205.2	211.4	0	0	High	SU906;SU915;SU928;SU950;SU962	3_prime_UTR_variant
PCYOX1	NC_019460.2	37912410	rs412619858	C	A	170.8	222.4	0	0	High	SU906;SU915;SU928;SU950;SU962	3_prime_UTR_variant
PCYOX1	NC_019460.2	37912481	rs602634406	G	A	144.6	222.6	0	0	High	SU906;SU915;SU928;SU950;SU962	3_prime_UTR_variant
PCYOX1	NC_019460.2	37912818	.	ACTCT	ACT	111	222	168.75	225	High and Low	SU906;SU922;SU930;SU948;SU951	3_prime_UTR_variant
PCYOX1	NC_019460.2	37914427	.	CTTTTTTTTTT	CTTTTTTTTTTTT	0	0	141.75	57.2506	Low	SU922;SU930;SU948;SU951	3_prime_UTR_variant
PCYOX1	NC_019460.2	37914427	.	CTTTTTTTTTT	CTTTTTTTTTTT	0	0	141.75	57.2506	Low	SU922;SU930;SU948;SU951	3_prime_UTR_variant
PCYOX1	NC_019460.2	37914660	.	G	A	0	0	248	222	Low	SU948	synonymous_variant
PCYOX1	NC_019460.2	37915054	rs160441012	C	T	0	0	143.75	225	Low	SU922;SU930;SU948;SU951	missense_variant
RASL12	NC_019464.2	11757461	rs160280757	A	G	358.5	222	158.2	219.4	High and Low	SU906;SU915;SU950;SU962;SU909;SU922;SU930;SU948;SU951	downstream_gene_variant
THOC5	NC_019474.2	68232442	rs160878425	T	C	156	221.667	0	0	High	SU906;SU928;SU950	synonymous_variant;3_prime_UTR_variant
THOC5	NC_019474.2	68234589	rs426403974	C	T	188.25	216.75	0	0	High	SU906;SU928;SU950;SU962	missense_variant
THOC5	NC_019474.2	68234916	rs427369392	C	T	102	228	0	0	High	SU906	intron_variant
THOC5	NC_019474.2	68258445	rs419347337	C	T	1120	222	1019.5	224.25	High and Low	SU906;SU950;SU909;SU922;SU930;SU948	upstream_gene_variant
THOC5	NC_019474.2	68258505	rs430607318	T	G	908.8	225	830	226.2	High and Low	SU906;SU915;SU928;SU950;SU962;SU909;SU922;SU930;SU948;SU951	upstream_gene_variant
THOC5	NC_019474.2	68258704	rs419964912	C	T	0	0	1180	222	Low	SU909	upstream_gene_variant
THOC5	NC_019474.2	68258825	rs398611924	C	T	501.2	197.8	562	165.667	High and Low	SU906;SU915;SU928;SU950;SU962;SU909;SU948;SU951	upstream_gene_variant
THOC5	NC_019474.2	68258858	rs193642000	C	T	390.6	155.372	373	122.993	High and Low	SU906;SU915;SU928;SU950;SU962;SU909;SU951	upstream_gene_variant
THOC5	NC_019474.2	68258867	rs162301251	G	A	295	149.25	152	225	High and Low	SU906;SU915;SU928;SU962;SU951	upstream_gene_variant
THOC5	NC_019474.2	68258934	rs399219119	T	G	542	222	534	223.5	High and Low	SU906;SU950;SU909;SU922;SU930;SU948	upstream_gene_variant
THOC5	NC_019474.2	68258974	rs410391967	A	C	488	222	462	223.5	High and Low	SU906;SU950;SU909;SU922;SU930;SU948	upstream_gene_variant
THOC5	NC_019474.2	68259106	rs425998031	G	C	303.5	119.618	220	175.5	High and Low	SU906;SU950;SU922;SU948	upstream_gene_variant
THOC5	NC_019474.2	68259119	rs404425101	C	T	286.5	50.017	242.667	190.667	High and Low	SU906;SU950;SU909;SU922;SU948	upstream_gene_variant
THOC5	NC_019474.2	68259147	rs593536374	G	A	350	112	254.25	192.25	High and Low	SU906;SU950;SU909;SU922;SU930;SU948	upstream_gene_variant
THOC5	NC_019474.2	68259219	rs413291257	T	G	522.5	222	441	224.25	High and Low	SU906;SU950;SU909;SU922;SU930;SU948	upstream_gene_variant
THOC5	NC_019474.2	68259290	.	A	G	422	21.9769	601	60	High and Low	SU915;SU928;SU962;SU951	upstream_gene_variant
THOC5	NC_019474.2	68259377	rs424650368	A	G	470	62	294	189	High and Low	SU906;SU950;SU909;SU922;SU930;SU948	upstream_gene_variant
THOC5	NC_019474.2	68259430	rs418587957	T	A	368.4	224.4	381.667	225	High and Low	SU906;SU915;SU928;SU950;SU962;SU909;SU948;SU951	upstream_gene_variant
THOC5	NC_019474.2	68259555	rs415059986	C	T	485.5	222	405.75	218.5	High and Low	SU906;SU950;SU909;SU922;SU930;SU948	upstream_gene_variant
THOC5	NC_019474.2	68259577	rs430656976	G	T	428	222	371.5	223.5	High and Low	SU906;SU950;SU909;SU922;SU930;SU948	upstream_gene_variant
THOC5	NC_019474.2	68259669	rs409030542	C	T	339.6	223.8	379	223	High and Low	SU906;SU915;SU928;SU950;SU962;SU909;SU948;SU951	upstream_gene_variant
THOC5	NC_019474.2	68259751	rs420074786	T	C	359	224.4	400.333	224	High and Low	SU906;SU915;SU928;SU950;SU962;SU909;SU948;SU951	upstream_gene_variant
THOC5	NC_019474.2	68259803	.	G	A	421	222	625.5	223.5	High and Low	SU950;SU922;SU948	upstream_gene_variant
THOC5	NC_019474.2	68261254	rs416801805	G	A	246	222	198.5	223.5	High and Low	SU915;SU928;SU909;SU951	upstream_gene_variant
TP53INP1	NC_019466.2	81908541	rs412203761	C	G	0	0	105	222	Low	SU930;SU948	synonymous_variant
TP53INP1	NC_019466.2	81912247	rs416532543	T	C	0	0	135.5	222	Low	SU930;SU948	synonymous_variant;downstream_gene_variant
TP53INP1	NC_019466.2	81912961	rs160669229	G	A	0	0	119	167.5	Low	SU948;SU951	downstream_gene_variant
TP53INP1	NC_019466.2	81912980	rs160669232	C	T	0	0	119	141	Low	SU951	downstream_gene_variant
TP53INP1	NC_019466.2	81913043	rs401860044	A	G	0	0	104	121	Low	SU951	downstream_gene_variant
TP53INP1	NC_019466.2	81913301	rs398736968	C	G	0	0	120	222	Low	SU951	downstream_gene_variant
TP53INP1	NC_019466.2	81913599	rs426249833	T	C	0	0	130	222	Low	SU948;SU951	downstream_gene_variant
TP53INP1	NC_019466.2	81913802	.	ACTC	ACTCTC	0	0	120	222	Low	SU951	downstream_gene_variant
TP53INP1	NC_019466.2	81914114	rs411658516	C	T	119	222	171.333	222	High and Low	SU962;SU930;SU948;SU951	downstream_gene_variant
TP53INP1	NC_019466.2	81914349	rs405462430	A	G	126	222	0	0	High	SU962	downstream_gene_variant
TP53INP1	NC_019466.2	81914402	rs160669270	A	G	104	222	0	0	High	SU950;SU962	downstream_gene_variant
TP53INP1	NC_019466.2	81914402	rs160669270	A	T	104	222	0	0	High	SU950;SU962	downstream_gene_variant
TP53INP1	NC_019466.2	81914462	rs160669273	T	A	0	0	140.5	222	Low	SU930;SU948	downstream_gene_variant
TP53INP1	NC_019466.2	81914468	rs427746375	G	A	105	222	146	222	High and Low	SU928;SU930;SU948	downstream_gene_variant
TP53INP1	NC_019466.2	81914572	rs160669278	G	A	124	222	122.667	222	High and Low	SU962;SU930;SU948;SU951	downstream_gene_variant
TP53INP1	NC_019466.2	81914589	rs160669279	T	C	126	222	132	222	High and Low	SU962;SU930;SU951	downstream_gene_variant
TP53INP1	NC_019466.2	81914678	rs409026578	C	T	150	222	172.333	222	High and Low	SU962;SU930;SU948;SU951	downstream_gene_variant
TP53INP1	NC_019466.2	81914825	rs420418030	T	C	247	222	286.333	222	High and Low	SU962;SU930;SU948;SU951	downstream_gene_variant
TP53INP1	NC_019466.2	81915263	rs162033387	G	A	105	198	154	225	High and Low	SU962;SU909;SU922	downstream_gene_variant
TP53INP1	NC_019466.2	81915393	rs423955137	T	C	101	222	175.667	224	High and Low	SU950;SU909;SU922;SU951	downstream_gene_variant
TP53INP1	NC_019466.2	81915438	.	ATTTTTT	ATTTTTTT	168.5	63.687	210.5	140	High and Low	SU915;SU928;SU950;SU962;SU930;SU948	downstream_gene_variant
TP53INP1	NC_019466.2	81915453	rs596893802	C	T	186	222	0	0	High	SU906;SU962	downstream_gene_variant
TP53INP1	NC_019466.2	81915520	rs402408581	A	G	145.5	222.75	184.333	225	High and Low	SU915;SU928;SU950;SU962;SU930;SU948;SU951	downstream_gene_variant
TP53INP1	NC_019466.2	81915740	.	CAAAA	CAA	164	222	0	0	High	SU962	downstream_gene_variant
TP53INP1	NC_019466.2	81916280	rs601847620	A	AC	187.5	225	142.4	225	High and Low	SU915;SU950;SU909;SU922;SU930;SU948;SU951	downstream_gene_variant
TP53INP1	NC_019466.2	81916289	rs404197739	C	T	260.333	225	134.8	225	High and Low	SU915;SU950;SU962;SU909;SU922;SU930;SU948;SU951	downstream_gene_variant
TP53INP1	NC_019466.2	81916338	.	CTGT	CT	203	222	163	224	High and Low	SU950;SU909;SU922;SU951	downstream_gene_variant
TP53INP1	NC_019466.2	81916541	.	GTTTTTTTTTT	GTTTTTTTTTTTT	242	104	0	0	High	SU962	downstream_gene_variant
TP53INP1	NC_019466.2	81916664	.	GTTTTTTTTTTT	GTTTTTTTTT	173	123	171	135	High and Low	SU950;SU951	downstream_gene_variant
TP53INP1	NC_019466.2	81916856	rs160669318	C	T	313	222	0	0	High	SU950	downstream_gene_variant
AEBP1	NC_019461.2	77205935	rs404445365	C	T	106	222	0	0	High	SU915;SU950	downstream_gene_variant
AEBP1	NC_019461.2	77205980	.	GC	GCC	112.5	222	0	0	High	SU915;SU950	downstream_gene_variant
ANGPTL2	NC_019460.2	8930776	rs414407015	G	A	107	222	0	0	High	SU915	3_prime_UTR_variant
ANGPTL2	NC_019460.2	8930794	rs419613361	G	A	123	225	0	0	High	SU962	3_prime_UTR_variant
ANGPTL2	NC_019460.2	8930844	.	AC	ACC	122.333	223	0	0	High	SU915;SU950;SU962	3_prime_UTR_variant
BCAT2	NC_019471.2	54342473	rs418424824	C	T	128	222	0	0	High	SU915;SU962	upstream_gene_variant
BCAT2	NC_019471.2	54342781	rs408937127	G	C	115.5	222	0	0	High	SU915;SU962	upstream_gene_variant
BCAT2	NC_019471.2	54342811	rs591789942	C	A	114	222	0	0	High	SU915	upstream_gene_variant
BCAT2	NC_019471.2	54342875	rs420025801	A	G	131.5	222	0	0	High	SU915;SU962	upstream_gene_variant
BCAT2	NC_019471.2	54343157	rs598400365	A	C	106	222	0	0	High	SU915	upstream_gene_variant
BCAT2	NC_019471.2	54343192	rs414210265	A	G	134	208.5	0	0	High	SU915;SU962	upstream_gene_variant
C2H9orf84	NC_019459.2	11841844	rs593400310	C	T	106	225	0	0	High	SU915	downstream_gene_variant
CCDC183	NC_019460.2	873435	rs430405832	T	C	123	225	124	222	High and Low	SU915;SU950;SU909	upstream_gene_variant
ENO4	NC_019479.2	36180198	rs421288013	C	T	146	224	159	225	High and Low	SU915;SU950;SU962;SU909	downstream_gene_variant
ENO4	NC_019479.2	36181610	rs427766448	C	G	0	0	102	222	Low	SU951	downstream_gene_variant
IGFBP7	NC_019463.2	72350933	rs159977225	C	A	109	222	0	0	High	SU915	downstream_gene_variant
IGFBP7	NC_019463.2	72351183	rs429397466	A	C	1029	222	321	222	High and Low	SU950;SU930	downstream_gene_variant
LOC101112316	NC_019462.2	16257550	rs419217564	C	T	123	225	0	0	High	SU915	downstream_gene_variant
LOC105606766	NC_019459.2	219354337	rs159571583	A	G	140	225	0	0	High	SU915	upstream_gene_variant
LOC105606766	NC_019459.2	219354356	rs159571584	C	T	163	225	0	0	High	SU915	upstream_gene_variant
LOC105608433	NC_019471.2	54342473	rs418424824	C	T	128	222	0	0	High	SU915;SU962	downstream_gene_variant
LOC105608433	NC_019471.2	54342781	rs408937127	G	C	115.5	222	0	0	High	SU915;SU962	downstream_gene_variant
LOC105608433	NC_019471.2	54342811	rs591789942	C	A	114	222	0	0	High	SU915	downstream_gene_variant
LOC105608433	NC_019471.2	54342875	rs420025801	A	G	131.5	222	0	0	High	SU915;SU962	downstream_gene_variant
LOC105608433	NC_019471.2	54343157	rs598400365	A	C	106	222	0	0	High	SU915	downstream_gene_variant
LOC105608433	NC_019471.2	54343192	rs414210265	A	G	134	208.5	0	0	High	SU915;SU962	downstream_gene_variant
LOC105610309	NC_019461.2	112168285	rs410609707	G	A	100	225	0	0	High	SU915	downstream_gene_variant
LOC105610309	NC_019461.2	112168292	rs423737122	C	T	113	225	0	0	High	SU915	downstream_gene_variant
LOC105613123	NC_019471.2	24336744	rs421702814	G	A	206	224	200	223	High and Low	SU915;SU928;SU950;SU909;SU930;SU951	upstream_gene_variant
PPM1K	NC_019463.2	36350418	rs414353324	A	C	179	225	0	0	High	SU915	3_prime_UTR_variant
PPM1K	NC_019463.2	36350516	rs403781544	C	T	172	226.5	0	0	High	SU915;SU962	3_prime_UTR_variant
PPM1K	NC_019463.2	36350643	rs426422946	G	A	104	152	0	0	High	SU962	3_prime_UTR_variant
PPM1K	NC_019463.2	36350670	rs159956783	G	T	151	225	0	0	High	SU915;SU962	3_prime_UTR_variant
PPM1K	NC_019463.2	36350708	rs415815552	A	G	148	228	0	0	High	SU915	3_prime_UTR_variant
PRELP	NC_019469.2	653485	rs421826674	G	A	106	225	0	0	High	SU962	downstream_gene_variant
PRELP	NC_019469.2	653529	rs398190119	C	A	120.5	223.5	0	0	High	SU915;SU962	downstream_gene_variant
PRELP	NC_019469.2	653642	rs193641168	G	C	144.333	223	0	0	High	SU915;SU950;SU962	downstream_gene_variant
PRELP	NC_019469.2	653655	rs425000368	G	A	121	222	0	0	High	SU950	downstream_gene_variant
PRELP	NC_019469.2	653948	rs417468797	A	G	162	152	0	0	High	SU915;SU950	downstream_gene_variant
PRELP	NC_019469.2	654028	rs409702446	G	A	169	5.90328	0	0	High	SU915	downstream_gene_variant
QRICH2	NC_019468.2	54388616	rs421933111	C	T	0	0	149	222	Low	SU909	downstream_gene_variant
QRICH2	NC_019468.2	54388706	rs407364653	G	A	122	50	0	0	High	SU915	downstream_gene_variant
QRICH2	NC_019468.2	54388724	.	CCACAC	CCACACAC	123	17.916	0	0	High	SU915	downstream_gene_variant
RALGPS1	NC_019460.2	8930776	rs414407015	G	A	107	222	0	0	High	SU915	intron_variant
RALGPS1	NC_019460.2	8930794	rs419613361	G	A	123	225	0	0	High	SU962	intron_variant
RALGPS1	NC_019460.2	8930844	.	AC	ACC	122.333	223	0	0	High	SU915;SU950;SU962	intron_variant
SLC25A30	NC_019467.2	15907927	rs419350369	G	T	0	0	109	225	Low	SU922	synonymous_variant
SLC25A30	NC_019467.2	15910857	.	TGGGGGG	TGGGGGGG	0	0	131	3.27829	Low	SU922	3_prime_UTR_variant;downstream_gene_variant
SLC25A30	NC_019467.2	15910937	rs160493300	G	A	0	0	113	29.6966	Low	SU922	3_prime_UTR_variant;downstream_gene_variant
SLC25A30	NC_019467.2	15911024	rs590760874	C	T	0	0	124	159	Low	SU922	3_prime_UTR_variant;downstream_gene_variant
SLC25A30	NC_019467.2	15911025	rs428302266	A	G	0	0	124.333	223	Low	SU922;SU930;SU951	3_prime_UTR_variant;downstream_gene_variant
SLC25A30	NC_019467.2	15911186	rs406979082	T	C	0	0	151.333	223	Low	SU922;SU930;SU951	3_prime_UTR_variant;downstream_gene_variant
SLC25A30	NC_019467.2	15911187	rs422179448	G	A	0	0	151	223	Low	SU922;SU930;SU951	3_prime_UTR_variant;downstream_gene_variant
SLC25A30	NC_019467.2	15912281	rs418887961	T	G	0	0	111	222	Low	SU951	downstream_gene_variant
SLC25A30	NC_019467.2	15912283	rs401535429	T	A	0	0	110	222	Low	SU951	downstream_gene_variant
SLC25A30	NC_019467.2	15912902	rs588863681	G	T	0	0	160	222	Low	SU909	downstream_gene_variant
SLC25A30	NC_019467.2	15912963	rs159417115	G	A	163	222	225	222	High and Low	SU915;SU922	downstream_gene_variant
LOC105615810	NC_019465.2	2427432	.	C	T	137	44.7743	0	0	High	SU928;SU962	upstream_gene_variant
LOC105615810	NC_019465.2	2427446	.	A	G	127.5	222	0	0	High	SU928;SU962	upstream_gene_variant
LOC105615810	NC_019465.2	2427503	.	G	A	109	25.2504	0	0	High	SU928	upstream_gene_variant
LOC106991749	NC_019475.2	67400020	rs417486742	C	T	103	222	0	0	High	SU950	synonymous_variant
LOC106991749	NC_019475.2	67400470	.	C	T	125	225	0	0	High	SU962	missense_variant
PFN2	NC_019458.2	236105547	.	GTTT	GTTTT	125	222	0	0	High	SU962	downstream_gene_variant
ADH1C-LOC101122865	NC_019463.2	25286867	rs407009400	T	C	0	0	348.8	225.6	Low	SU909;SU922;SU930;SU948;SU951	intergenic_region
ADH1C-LOC101122865	NC_019463.2	25286981	rs420275846	C	T	0	0	311.25	224.25	Low	SU909;SU930;SU948;SU951	intergenic_region
ADH1C-LOC101122865	NC_019463.2	25287409	rs400105949	C	G	0	0	237.5	226.5	Low	SU922;SU951	intergenic_region
ADH1C-LOC101122865	NC_019463.2	25287553	rs405303501	C	G	0	0	187	42.2192	Low	SU951	intergenic_region
ADH1C-LOC101122865	NC_019463.2	25287953	rs417744791	A	T	0	0	128	225	Low	SU948	intergenic_region
ADH1C-LOC101122865	NC_019463.2	25288374	rs416917171	C	T	0	0	126	225	Low	SU948	intergenic_region
ADH1C-LOC101122865	NC_019463.2	25288422	rs430472721	G	T	0	0	148	225	Low	SU948	intergenic_region
ADH1C-LOC101122865	NC_019463.2	25288670	rs406868320	T	C	0	0	107	225	Low	SU948	intergenic_region
ADH1C-LOC101122865	NC_019463.2	25288858	rs429425285	C	G	0	0	136	225	Low	SU948	intergenic_region
CYP2E1-ECHS1	NC_019479.2	50657778	rs400323891	T	G	0	0	853.4	223.8	Low	SU909;SU922;SU930;SU948;SU951	intergenic_region
CYP2E1-ECHS1	NC_019479.2	50657948	rs418878186	T	G	0	0	894	185.621	Low	SU909;SU922;SU930;SU948;SU951	intergenic_region
CYP2E1-ECHS1	NC_019479.2	50657964	.	C	T	0	0	379.5	58	Low	SU922;SU951	intergenic_region
CYP2E1-ECHS1	NC_019479.2	50657988	rs399441335	C	A	0	0	604	189.25	Low	SU922;SU930;SU948;SU951	intergenic_region
CYP2E1-ECHS1	NC_019479.2	50658013	rs412838960	A	T	0	0	701.75	178.69	Low	SU922;SU930;SU948;SU951	intergenic_region
CYP2E1-ECHS1	NC_019479.2	50658168	rs425333774	T	C	0	0	949.667	222	Low	SU909;SU930;SU948	intergenic_region
CYP2E1-ECHS1	NC_019479.2	50658180	.	A	G	0	0	844.667	222	Low	SU909;SU930;SU948	intergenic_region
CYP2E1-ECHS1	NC_019479.2	50658241	rs405926386	T	G	0	0	167.2	187.4	Low	SU909;SU922;SU930;SU948;SU951	intergenic_region
CYP2E1-ECHS1	NC_019479.2	50658681	rs405114572	C	G	0	0	104.5	223.5	Low	SU922;SU948	intergenic_region
CYP2E1-ECHS1	NC_019479.2	50659059	rs418588587	C	T	0	0	120	221.5	Low	SU909;SU930	intergenic_region
CYP2E1-ECHS1	NC_019479.2	50659236	rs422029583	T	C	0	0	120	222	Low	SU909	intergenic_region
CYP2E1-ECHS1	NC_019479.2	50659362	rs411896569	G	A	0	0	150	221	Low	SU909	intergenic_region
KLHL8-HSD17B13	NC_019463.2	101689913	rs417034644	C	T	0	0	108	222	Low	SU930	intergenic_region
KLHL8-HSD17B13	NC_019463.2	101690450	rs429999981	G	A	0	0	629	222	Low	SU909;SU930	intergenic_region
KLHL8-HSD17B13	NC_019463.2	101690572	rs408375819	G	A	0	0	393.4	222.6	Low	SU909;SU922;SU930;SU948;SU951	intergenic_region
KLHL8-HSD17B13	NC_019463.2	101690611	rs410262308	A	T	0	0	253	222	Low	SU930	intergenic_region
KLHL8-HSD17B13	NC_019463.2	101690640	rs421243855	T	C	0	0	223	222	Low	SU930	intergenic_region
KLHL8-HSD17B13	NC_019463.2	101690717	rs603941061	C	T	0	0	172.6	222.6	Low	SU909;SU922;SU930;SU948;SU951	intergenic_region
KLHL8-HSD17B13	NC_019463.2	101690769	rs411085174	G	A	0	0	248.6	223.2	Low	SU909;SU922;SU930;SU948;SU951	intergenic_region
KLHL8-HSD17B13	NC_019463.2	101690846	rs426406340	T	C	0	0	438.8	222.6	Low	SU909;SU922;SU930;SU948;SU951	intergenic_region
KLHL8-HSD17B13	NC_019463.2	101690955	.	T	G	0	0	297.8	222.6	Low	SU909;SU922;SU930;SU948;SU951	intergenic_region
KLHL8-HSD17B13	NC_019463.2	101690993	.	C	T	0	0	251	161	Low	SU909;SU922;SU948;SU951	intergenic_region
KLHL8-HSD17B13	NC_019463.2	101691028	.	A	G	0	0	230.5	222	Low	SU909;SU922;SU948;SU951	intergenic_region
KLHL8-HSD17B13	NC_019463.2	101691092	.	G	A	0	0	192.333	222	Low	SU922;SU948;SU951	intergenic_region
KLHL8-HSD17B13	NC_019463.2	101691140	.	T	C	0	0	111	106	Low	SU930	intergenic_region
KLHL8-HSD17B13	NC_019463.2	101692163	rs594394371	T	G	0	0	208.25	222.75	Low	SU922;SU930;SU948;SU951	intergenic_region
KLHL8-HSD17B13	NC_019463.2	101692170	rs411952590	G	A	0	0	172	222	Low	SU930	intergenic_region
KLHL8-HSD17B13	NC_019463.2	101692258	rs402645907	T	C	0	0	259	222	Low	SU930	intergenic_region
KLHL8-HSD17B13	NC_019463.2	101692343	rs418021654	C	T	0	0	254	222	Low	SU922;SU948;SU951	intergenic_region
KLHL8-HSD17B13	NC_019463.2	101692450	rs159991461	A	T	0	0	343	222	Low	SU930	intergenic_region
KLHL8-HSD17B13	NC_019463.2	101692535	rs408438365	A	G	0	0	223.333	222	Low	SU922;SU948;SU951	intergenic_region
KLHL8-HSD17B13	NC_019463.2	101692546	rs159991464	T	C	0	0	228.333	222	Low	SU922;SU948;SU951	intergenic_region
LOC101121414-MYH9	NC_019460.2	179333019	.	TAAAAAAAAAAA	TAAAAAAAAAAAAA	0	0	166	38.3456	Low	SU909;SU930	intergenic_region
SLC25A30-COG3	NC_019467.2	15912281	rs418887961	T	G	0	0	111	222	Low	SU951	intergenic_region
SLC25A30-COG3	NC_019467.2	15912283	rs401535429	T	A	0	0	110	222	Low	SU951	intergenic_region
SLC25A30-COG3	NC_019467.2	15912902	rs588863681	G	T	0	0	160	222	Low	SU909	intergenic_region
SLC25A30-COG3	NC_019467.2	15912963	rs159417115	G	A	0	0	225	222	Low	SU922	intergenic_region
SLC25A47	NC_019475.2	63815499	rs605791124	G	A	0	0	127	155	Low	SU909	downstream_gene_variant
SLC25A47-WARS	NC_019475.2	63815499	rs605791124	G	A	0	0	127	155	Low	SU909	intergenic_region
TP53INP1-CCNE2	NC_019466.2	81912961	rs160669229	G	A	0	0	119	167.5	Low	SU948;SU951	intergenic_region
TP53INP1-CCNE2	NC_019466.2	81912980	rs160669232	C	T	0	0	119	141	Low	SU951	intergenic_region
TP53INP1-CCNE2	NC_019466.2	81913043	rs401860044	A	G	0	0	104	121	Low	SU951	intergenic_region
TP53INP1-CCNE2	NC_019466.2	81913301	rs398736968	C	G	0	0	120	222	Low	SU951	intergenic_region
TP53INP1-CCNE2	NC_019466.2	81913599	rs426249833	T	C	0	0	130	222	Low	SU948;SU951	intergenic_region
TP53INP1-CCNE2	NC_019466.2	81913802	.	ACTC	ACTCTC	0	0	120	222	Low	SU951	intergenic_region
TP53INP1-CCNE2	NC_019466.2	81914114	rs411658516	C	T	0	0	171.333	222	Low	SU930;SU948;SU951	intergenic_region
TP53INP1-CCNE2	NC_019466.2	81914462	rs160669273	T	A	0	0	140.5	222	Low	SU930;SU948	intergenic_region
TP53INP1-CCNE2	NC_019466.2	81914468	rs427746375	G	A	0	0	146	222	Low	SU930;SU948	intergenic_region
TP53INP1-CCNE2	NC_019466.2	81914572	rs160669278	G	A	0	0	122.667	222	Low	SU930;SU948;SU951	intergenic_region
TP53INP1-CCNE2	NC_019466.2	81914589	rs160669279	T	C	0	0	132	222	Low	SU930;SU951	intergenic_region
TP53INP1-CCNE2	NC_019466.2	81914678	rs409026578	C	T	0	0	172.333	222	Low	SU930;SU948;SU951	intergenic_region
TP53INP1-CCNE2	NC_019466.2	81914825	rs420418030	T	C	0	0	286.333	222	Low	SU930;SU948;SU951	intergenic_region
TP53INP1-CCNE2	NC_019466.2	81915263	rs162033387	G	A	0	0	154	225	Low	SU909;SU922	intergenic_region
TP53INP1-CCNE2	NC_019466.2	81915393	rs423955137	T	C	0	0	175.667	224	Low	SU909;SU922;SU951	intergenic_region
TP53INP1-CCNE2	NC_019466.2	81915438	.	ATTTTTT	ATTTTTTT	0	0	210.5	140	Low	SU930;SU948	intergenic_region
TP53INP1-CCNE2	NC_019466.2	81915520	rs402408581	A	G	0	0	184.333	225	Low	SU930;SU948;SU951	intergenic_region
TP53INP1-CCNE2	NC_019466.2	81916280	rs601847620	A	AC	0	0	142.4	225	Low	SU909;SU922;SU930;SU948;SU951	intergenic_region
TP53INP1-CCNE2	NC_019466.2	81916289	rs404197739	C	T	0	0	134.8	225	Low	SU909;SU922;SU930;SU948;SU951	intergenic_region
TP53INP1-CCNE2	NC_019466.2	81916338	.	CTGT	CT	0	0	163	224	Low	SU909;SU922;SU951	intergenic_region
TP53INP1-CCNE2	NC_019466.2	81916664	.	GTTTTTTTTTTT	GTTTTTTTTT	0	0	171	135	Low	SU951	intergenic_region
MGLL	NC_019476.2	59596702	rs408509496	G	A	0	0	140	223.5	Low	SU922;SU930	missense_variant
MGLL	NC_019476.2	59596749	rs599624929	C	T	0	0	140.5	223.5	Low	SU922;SU930	synonymous_variant
MGLL	NC_019476.2	59597851	rs602697414	G	A	0	0	122.333	224	Low	SU930;SU948;SU951	synonymous_variant
VNN1	NC_019465.2	57827914	rs405297074	C	T	0	0	106	228	Low	SU930	3_prime_UTR_variant;downstream_gene_variant
VNN1	NC_019465.2	57846602	rs160243832	G	A	0	0	260.667	224	Low	SU922;SU930;SU951	synonymous_variant
POLR2B-IGFBP7	NC_019463.2	72351183	rs429397466	A	C	0	0	321	222	Low	SU930	intergenic_region
DQA	NC_019477.2	25589636	rs423317564	C	G	0	0	108	225	Low	SU951	downstream_gene_variant
OVAR-DRB3-DQA	NC_019477.2	25589636	rs423317564	C	G	0	0	108	225	Low	SU951	intergenic_region
