# Supplementary material for: Hepatic Transcriptome Analysis Reveals Genes, Polymorphisms, and Molecules Related to Lamb Tenderness
Source: Animals (Basel). 2023 Feb 15;13(4):674. doi: 10.3390/ani13040674 (PMC9951696; doi:10.3390/ani13040674)
Supplement: Supplementary file 1 [file animals-13-00674-s001.zip › Supplementary Files New/Table S6 - Polymorphisms detected in the highly polymorphic hepatic DEGs..xlsx]

## Sheet: Sheet1
Gene name	Refseq ID	Chr	Position	db SNP	Ref	Alt	High mean coverage	High mean qual	Low mean coverage	Low mean qual	Sample group	SNP classification
ADH1C	NC_019463.2	6	25286867	rs407009400	T	C	252.8	225	348.8	225.6	HL	DGV
ADH1C	NC_019463.2	6	25286981	rs420275846	C	T	222.75	222.75	311.25	224.25	HL	DGV
ADH1C	NC_019463.2	6	25287409	rs400105949	C	G	170	227.25	237.5	226.5	HL	DGV
ADH1C	NC_019463.2	6	25287553	rs405303501	C	G	147	94	187	42.2192	HL	DGV
ADH1C	NC_019463.2	6	25287953	rs417744791	A	T	0	0	128	225	L	DGV
ADH1C	NC_019463.2	6	25288374	rs416917171	C	T	0	0	126	225	L	DGV
ADH1C	NC_019463.2	6	25288422	rs430472721	G	T	0	0	148	225	L	DGV
ADH1C	NC_019463.2	6	25288670	rs406868320	T	C	0	0	107	225	L	DGV
ADH1C	NC_019463.2	6	25288858	rs429425285	C	G	0	0	136	225	L	DGV
CYP2E1	NC_019479.2	22	50657778	rs400323891	T	G	924.667	224	853.4	223.8	HL	DGV
CYP2E1	NC_019479.2	22	50657948	rs418878186	T	G	735.667	210.667	894	185.621	HL	DGV
CYP2E1	NC_019479.2	22	50657964	.	C	T	0	0	379.5	58	L	DGV
CYP2E1	NC_019479.2	22	50657988	rs399441335	C	A	650.667	224.667	604	189.25	HL	DGV
CYP2E1	NC_019479.2	22	50658013	rs412838960	A	T	731.333	191	701.75	178.69	HL	DGV
CYP2E1	NC_019479.2	22	50658168	rs425333774	T	C	917.25	225	949.667	222	HL	DGV
CYP2E1	NC_019479.2	22	50658180	.	A	G	799	211.25	844.667	222	HL	DGV
CYP2E1	NC_019479.2	22	50658241	rs405926386	T	G	189	202.5	167.2	187.4	HL	DGV
CYP2E1	NC_019479.2	22	50658393	rs415159106	T	G	130	222	0	0	H	DGV
CYP2E1	NC_019479.2	22	50658681	rs405114572	C	G	120	222	104.5	223.5	HL	DGV
CYP2E1	NC_019479.2	22	50658763	rs427737044	G	T	107	125	0	0	H	DGV
CYP2E1	NC_019479.2	22	50659059	rs418588587	C	T	177	222	120	221.5	HL	DGV
CYP2E1	NC_019479.2	22	50659236	rs422029583	T	C	137	222	120	222	HL	DGV
CYP2E1	NC_019479.2	22	50659362	rs411896569	G	A	110	222	150	221	HL	DGV
HSD17B13	NC_019463.2	6	102000000	rs417034644	C	T	105	137	108	222	HL	DGV
HSD17B13	NC_019463.2	6	102000000	rs429999981	G	A	271.667	223	629	222	HL	DGV
HSD17B13	NC_019463.2	6	102000000	rs408375819	G	A	304.25	225	393.4	222.6	HL	DGV
HSD17B13	NC_019463.2	6	102000000	rs420695269	G	A	279	222	0	0	H	DGV
HSD17B13	NC_019463.2	6	102000000	rs410262308	A	T	0	0	253	222	L	DGV
HSD17B13	NC_019463.2	6	102000000	rs421243855	T	C	0	0	223	222	L	DGV
HSD17B13	NC_019463.2	6	102000000	rs603941061	C	T	139	218	172.6	222.6	HL	DGV
HSD17B13	NC_019463.2	6	102000000	rs601287924	A	G	124	204	0	0	H	DGV
HSD17B13	NC_019463.2	6	102000000	rs411085174	G	A	168.667	224	248.6	223.2	HL	DGV
HSD17B13	NC_019463.2	6	102000000	rs426406340	T	C	268.5	223.5	438.8	222.6	HL	DGV
HSD17B13	NC_019463.2	6	102000000	.	T	G	234	222.25	297.8	222.6	HL	DGV
HSD17B13	NC_019463.2	6	102000000	.	C	T	0	0	251	161	L	DGV
HSD17B13	NC_019463.2	6	102000000	.	A	G	0	0	230.5	222	L	DGV
HSD17B13	NC_019463.2	6	102000000	.	A	G	188	222	0	0	H	DGV
HSD17B13	NC_019463.2	6	102000000	.	G	A	149	220.5	192.333	222	HL	DGV
HSD17B13	NC_019463.2	6	102000000	.	T	C	0	0	111	106	L	DGV
HSD17B13	NC_019463.2	6	102000000	rs594394371	T	G	0	0	208.25	222.75	L	DGV
HSD17B13	NC_019463.2	6	102000000	rs411952590	G	A	0	0	172	222	L	DGV
HSD17B13	NC_019463.2	6	102000000	rs402645907	T	C	0	0	259	222	L	DGV
HSD17B13	NC_019463.2	6	102000000	rs418021654	C	T	0	0	254	222	L	DGV
HSD17B13	NC_019463.2	6	102000000	rs159991461	A	T	0	0	343	222	L	DGV
HSD17B13	NC_019463.2	6	102000000	rs408438365	A	G	101	222	223.333	222	HL	DGV
HSD17B13	NC_019463.2	6	102000000	rs159991464	T	C	101	222	228.333	222	HL	DGV
OLFML3	NC_019458.2	1	90317664	rs414909414	A	G	0	0	120	222	L	3 PUV
OLFML3	NC_019458.2	1	90317673	rs159659024	C	T	282.4	223.2	144	223.2	HL	3 PUV
THOC5	NC_019474.2	17	68232442	rs160878425	T	C	156	221.667	0	0	H	SV; 3 PUV
THOC5	NC_019474.2	17	68234589	rs426403974	C	T	188.25	216.75	0	0	H	MV
THOC5	NC_019474.2	17	68234916	rs427369392	C	T	102	228	0	0	H	IV
THOC5	NC_019474.2	17	68258445	rs419347337	C	T	1120	222	1019.5	224.25	HL	UGV
THOC5	NC_019474.2	17	68258505	rs430607318	T	G	908.8	225	830	226.2	HL	UGV
THOC5	NC_019474.2	17	68258704	rs419964912	C	T	0	0	1180	222	L	UGV
THOC5	NC_019474.2	17	68258825	rs398611924	C	T	501.2	197.8	562	165.667	HL	UGV
THOC5	NC_019474.2	17	68258858	rs193642000	C	T	390.6	155.372	373	122.993	HL	UGV
THOC5	NC_019474.2	17	68258867	rs162301251	G	A	295	149.25	152	225	HL	UGV
THOC5	NC_019474.2	17	68258934	rs399219119	T	G	542	222	534	223.5	HL	UGV
THOC5	NC_019474.2	17	68258974	rs410391967	A	C	488	222	462	223.5	HL	UGV
THOC5	NC_019474.2	17	68259106	rs425998031	G	C	303.5	119.618	220	175.5	HL	UGV
THOC5	NC_019474.2	17	68259119	rs404425101	C	T	286.5	50.017	242.667	190.667	HL	UGV
THOC5	NC_019474.2	17	68259147	rs593536374	G	A	350	112	254.25	192.25	HL	UGV
THOC5	NC_019474.2	17	68259219	rs413291257	T	G	522.5	222	441	224.25	HL	UGV
THOC5	NC_019474.2	17	68259290	.	A	G	422	21.9769	601	60	HL	UGV
THOC5	NC_019474.2	17	68259377	rs424650368	A	G	470	62	294	189	HL	UGV
THOC5	NC_019474.2	17	68259430	rs418587957	T	A	368.4	224.4	381.667	225	HL	UGV
THOC5	NC_019474.2	17	68259555	rs415059986	C	T	485.5	222	405.75	218.5	HL	UGV
THOC5	NC_019474.2	17	68259577	rs430656976	G	T	428	222	371.5	223.5	HL	UGV
THOC5	NC_019474.2	17	68259669	rs409030542	C	T	339.6	223.8	379	223	HL	UGV
THOC5	NC_019474.2	17	68259751	rs420074786	T	C	359	224.4	400.333	224	HL	UGV
THOC5	NC_019474.2	17	68259803	.	G	A	421	222	625.5	223.5	HL	UGV
THOC5	NC_019474.2	17	68261254	rs416801805	G	A	246	222	198.5	223.5	HL	UGV
TP53INP1	NC_019466.2	9	81908541	rs412203761	C	G	0	0	105	222	L	SV
TP53INP1	NC_019466.2	9	81912247	rs416532543	T	C	0	0	135.5	222	L	SV; DGV
TP53INP1	NC_019466.2	9	81912961	rs160669229	G	A	0	0	119	167.5	L	DGV
TP53INP1	NC_019466.2	9	81912980	rs160669232	C	T	0	0	119	141	L	DGV
TP53INP1	NC_019466.2	9	81913043	rs401860044	A	G	0	0	104	121	L	DGV
TP53INP1	NC_019466.2	9	81913301	rs398736968	C	G	0	0	120	222	L	DGV
TP53INP1	NC_019466.2	9	81913599	rs426249833	T	C	0	0	130	222	L	DGV
TP53INP1	NC_019466.2	9	81913802	.	ACTC	ACTCTC	0	0	120	222	L	DGV
TP53INP1	NC_019466.2	9	81914114	rs411658516	C	T	119	222	171.333	222	HL	DGV
TP53INP1	NC_019466.2	9	81914349	rs405462430	A	G	126	222	0	0	H	DGV
TP53INP1	NC_019466.2	9	81914402	rs160669270	A	G	104	222	0	0	H	DGV
TP53INP1	NC_019466.2	9	81914402	rs160669270	A	T	104	222	0	0	H	DGV
TP53INP1	NC_019466.2	9	81914462	rs160669273	T	A	0	0	140.5	222	L	DGV
TP53INP1	NC_019466.2	9	81914468	rs427746375	G	A	105	222	146	222	HL	DGV
TP53INP1	NC_019466.2	9	81914572	rs160669278	G	A	124	222	122.667	222	HL	DGV
TP53INP1	NC_019466.2	9	81914589	rs160669279	T	C	126	222	132	222	HL	DGV
TP53INP1	NC_019466.2	9	81914678	rs409026578	C	T	150	222	172.333	222	HL	DGV
TP53INP1	NC_019466.2	9	81914825	rs420418030	T	C	247	222	286.333	222	HL	DGV
TP53INP1	NC_019466.2	9	81915263	rs162033387	G	A	105	198	154	225	HL	DGV
TP53INP1	NC_019466.2	9	81915393	rs423955137	T	C	101	222	175.667	224	HL	DGV
TP53INP1	NC_019466.2	9	81915438	.	ATTTTTT	ATTTTTTT	168.5	63.687	210.5	140	HL	DGV
TP53INP1	NC_019466.2	9	81915453	rs596893802	C	T	186	222	0	0	H	DGV
TP53INP1	NC_019466.2	9	81915520	rs402408581	A	G	145.5	222.75	184.333	225	HL	DGV
TP53INP1	NC_019466.2	9	81915740	.	CAAAA	CAA	164	222	0	0	H	DGV
TP53INP1	NC_019466.2	9	81916280	rs601847620	A	AC	187.5	225	142.4	225	HL	DGV
TP53INP1	NC_019466.2	9	81916289	rs404197739	C	T	260.333	225	134.8	225	HL	DGV
TP53INP1	NC_019466.2	9	81916338	.	CTGT	CT	203	222	163	224	HL	DGV
TP53INP1	NC_019466.2	9	81916541	.	GTTTTTTTTTT	GTTTTTTTTTTTT	242	104	0	0	H	DGV
TP53INP1	NC_019466.2	9	81916664	.	GTTTTTTTTTTT	GTTTTTTTTT	173	123	171	135	HL	DGV
TP53INP1	NC_019466.2	9	81916856	rs160669318	C	T	313	222	0	0	H	DGV
ANGPTL2	NC_019460.2	3	8930776	rs414407015	G	A	107	222	0	0	H	3 PUV
ANGPTL2	NC_019460.2	3	8930794	rs419613361	G	A	123	225	0	0	H	3 PUV
ANGPTL2	NC_019460.2	3	8930844	.	AC	ACC	122.333	223	0	0	H	3 PUV
IGFBP7	NC_019463.2	6	72350933	rs159977225	C	A	109	222	0	0	H	DGV
IGFBP7	NC_019463.2	6	72351183	rs429397466	A	C	1029	222	321	222	HL	DGV
HL : High and Low, H : High, L : Low, DGV : downstream gene variant, 3 PUV : 3 prime UTR variant, SV : synonymous variant, MV : missense variant, IV : intron variant, UGV : upstream gene variant.
