# Supplementary material for: Hepatic Transcriptome Analysis Reveals Genes, Polymorphisms, and Molecules Related to Lamb Tenderness
Source: Animals (Basel). 2023 Feb 15;13(4):674. doi: 10.3390/ani13040674 (PMC9951696; doi:10.3390/ani13040674)
Supplement: Supplementary file 1 [file animals-13-00674-s001.zip › Supplementary Files New/Table S7 - Genotype, allele frequencies and the chi-square test of selected SNPs validated using RFLP.xlsx]

## Sheet: Sheet1
Table S7. Genotype, allele frequencies, and chi-square test of selected SNPs validated using RFLP
Polymorphism position	Chr	Number of sheep	Genotype frequency				Allele frequency		Chi-square test
			CC	CT	TT		C	T	χ2
OLFML3 g.90317673 C>T	1	140	0.41 (57)	0.44 (62)	0.15 (21)		0.63	0.37	0.372
			GG	GA	AA		G	A	χ2
ANGPTL2 g.8930776 G>A	3	140	0.15 (21)	0.49 (69)	0.36 (50)		0.4	0.6	0.125
			CC	CT	TT		C	T	χ2
THOC5 g.68234589 C>T	17	140	0.96 (135)	0.02 (3)	0.01 (2)		0.98	0.03	43.973
